# Supplementary material for: Cynomolgus monkey’s choroid reference database derived from hybrid deep learning optical coherence tomography segmentation
Source: Sci Rep. 2022 Aug 2;12:13276. doi: 10.1038/s41598-022-17699-7 (PMC9346135; doi:10.1038/s41598-022-17699-7)
Supplement: Supplementary file 1 — Supplementary Table S1. [file 41598_2022_17699_MOESM1_ESM.csv]

Sex	Origin	Eye type	T1	T2	T3	T4	T5	T6	T7	T8	T9	TUn	TUt	A1	A2	A3	A4	A5	A6	A7	A8	AUn	AUt
male	Mauritius	right	179.400009155273	187.200012207031	195.0	195.0	202.800003051758	179.400009155273	191.100006103516	195.0	191.100006103516	198.900009155273	202.800003051758	93194.4046020508	97090.8947944641	98778.0348777771	100465.17496109	97452.4248123169	92290.5795574188	95865.709733963	95383.6697101593	20707.6360225677	20848.2310295105
male	Mauritius	left	195.0	187.200012207031	195.0	187.200012207031	191.100006103516	202.800003051758	198.900009155273	210.600006103516	195.0	191.100006103516	191.100006103516	93642.1171264648	90300.5972290039	94278.5971069336	94815.6270904541	95332.767074585	103527.44682312	100663.286911011	102274.376861572	19770.6593933105	19770.6593933105
male	Mauritius	right	183.300003051758	187.200012207031	183.300003051758	183.300003051758	195.0	198.900009155273	195.0	191.100006103516	191.100006103516	191.100006103516	206.700012207031	91286.3295078278	92933.2995891571	91989.3045425415	94540.0996685028	100485.259962082	97351.9998073578	96508.4297657013	96287.4947547913	19623.0459690094	20587.1260166168
male	Mauritius	left	175.5	179.400009155273	183.300003051758	187.200012207031	179.400009155273	179.400009155273	175.5	179.400009155273	191.100006103516	183.300003051758	183.300003051758	90929.4766941071	92321.776720047	92076.0767154694	93447.9017410278	90868.0516929626	87448.7266292572	90601.8766880035	92895.0767307281	19021.2753543854	19226.0253582001
male	Mauritius	right	187.200012207031	171.600006103516	179.400009155273	183.300003051758	191.100006103516	187.200012207031	187.200012207031	187.200012207031	179.400009155273	183.300003051758	191.100006103516	88725.7814025879	90192.9614257813	90907.2464370728	93706.4714813232	98706.4665603638	92857.0514678955	93011.4914703369	90463.2314300537	18301.1402893066	18841.6802978516
male	Mauritius	left	187.200012207031	191.100006103516	175.5	195.0	195.0	195.0	202.800003051758	198.900009155273	195.0	187.200012207031	191.100006103516	94477.5	94458.0	92800.5	93873.0	96213.0	100386.0	100249.5	100483.5	18993.0	19012.5
male	Mauritius	right	183.300003051758	183.300003051758	195.0	187.200012207031	191.100006103516	187.200012207031	187.200012207031	187.200012207031	183.300003051758	183.300003051758	191.100006103516	89459.3714141846	96660.1365280151	95250.8715057373	94613.8064956665	98050.0965499878	93204.5414733887	93204.5414733887	91833.8864517212	18339.750289917	18803.0702972412
male	Mauritius	left	198.900009155273	195.0	198.900009155273	198.900009155273	210.600006103516	198.900009155273	202.800003051758	210.600006103516	218.400009155273	210.600006103516	206.700012207031	97948.5	96622.5	101205.0	102784.5	105748.5	102277.5	103857.0	109902.0	21021.0	20572.5
male	Mauritius	right	195.0	187.200012207031	179.400009155273	183.300003051758	187.200012207031	191.100006103516	202.800003051758	183.300003051758	191.100006103516	187.200012207031	187.200012207031	97341.6570129395	92846.5171508789	90638.7272186279	91871.9071807861	94139.3671112061	97480.887008667	96844.4070281982	93443.2171325684	18815.9394226074	19054.6194152832
male	Mauritius	left	187.200012207031	183.300003051758	175.5	179.400009155273	183.300003051758	183.300003051758	195.0	179.400009155273	191.100006103516	179.400009155273	187.200012207031	92783.1525478363	92093.8274917603	86756.4820575714	91365.1124324799	93866.3776359558	93137.6625766754	96860.0178794861	91837.792470932	18336.0464916229	18651.1665172577
female	Mauritius	right	218.400009155273	218.400009155273	218.400009155273	226.200012207031	237.900009155273	206.700012207031	234.0	218.400009155273	202.800003051758	230.100006103516	237.900009155273	109459.351730347	112355.101776123	107374.411697388	111833.866767883	112741.201782227	106737.346687317	109922.671737671	104555.881652832	23359.0503692627	23706.5403747559
female	Mauritius	left	183.300003051758	183.300003051758	179.400009155273	183.300003051758	191.100006103516	195.0	195.0	187.200012207031	183.300003051758	191.100006103516	191.100006103516	90965.1614379883	93648.5564804077	90366.7064285278	93783.6914825439	96853.1865310669	91891.8014526367	94594.5014953613	94999.90650177	18880.2902984619	18918.9002990723
female	Mauritius	right	183.300003051758	191.100006103516	171.600006103516	175.5	195.0	187.200012207031	179.400009155273	179.400009155273	179.400009155273	187.200012207031	191.100006103516	93088.7114715576	90057.826423645	89671.7264175415	92451.6464614868	95752.8015136719	90772.1114349365	92664.0014648438	91582.9214477539	19034.7303009033	19131.2553024292
female	Mauritius	left	187.200012207031	187.200012207031	191.100006103516	202.800003051758	195.0	191.100006103516	195.0	191.100006103516	198.900009155273	187.200012207031	202.800003051758	91919.102935791	94575.3930206299	96524.6130828857	96543.7230834961	98206.2931365967	95263.3530426025	95683.7730560303	99219.1231689453	18651.3605957031	19415.7606201172
female	Mauritius	left	179.400009155273	179.400009155273	187.200012207031	171.600006103516	183.300003051758	195.0	195.0	187.200012207031	191.100006103516	175.5	183.300003051758	91796.6396179199	92163.239616394	88130.6396331787	87745.7096347809	93134.7296123505	96452.4595985413	97405.619594574	94381.1696071625	18183.3599243164	19026.5399208069
female	Mauritius	right	187.200012207031	195.0	191.100006103516	195.0	210.600006103516	210.600006103516	198.900009155273	195.0	214.5	210.600006103516	206.700012207031	99960.8979415894	96681.9730091095	94644.2230510712	101405.847911835	104814.447841644	101720.77290535	98386.2729740143	102684.072885513	22229.9995422363	21952.1245479584
female	Mauritius	left	179.400009155273	187.200012207031	198.900009155273	195.0	198.900009155273	202.800003051758	202.800003051758	198.900009155273	191.100006103516	198.900009155273	202.800003051758	90624.2981338501	96163.2730197906	97719.3729877472	100349.922933578	102239.472894669	99182.8479576111	103906.722860336	98256.5979766846	20525.6995773315	21099.974565506
female	Mauritius	right	187.200012207031	183.300003051758	183.300003051758	187.200012207031	191.100006103516	191.100006103516	191.100006103516	183.300003051758	171.600006103516	191.100006103516	191.100006103516	94857.7496051788	93739.6196098328	92254.8896160126	94307.8496074677	94216.1996078491	95719.259601593	95169.3596038818	94637.7896060944	19759.7399177551	19723.0799179077
female	Mauritius	left	179.400009155273	183.300003051758	183.300003051758	187.200012207031	198.900009155273	202.800003051758	222.300003051758	191.100006103516	202.800003051758	198.900009155273	198.900009155273	94087.8896083832	92053.2596168518	92914.769613266	96764.0695972443	98963.669588089	101859.809576035	103161.239570618	100320.089582443	20822.8799133301	20602.9199142456
male	Asian	right	183.299987792969	183.299987792969	187.199996948242	187.199996948242	183.299987792969	187.199996948242	175.5	183.299987792969	187.199996948242	183.299987792969	187.199996948242	92121.8968658447	92278.8718605042	92570.3968505859	92413.4218559265	92951.621837616	92817.0718421936	89610.2969512939	94745.6217765808	18881.849357605	19218.2243461609
male	Asian	right	179.399993896484	179.399993896484	187.199996948242	175.5	183.299987792969	187.199996948242	175.5	187.199996948242	175.5	187.199996948242	183.299987792969	91404.2968902588	89520.5969543457	91381.8718910217	91045.4969024658	92054.6218681335	90888.5219078064	86582.9220542908	94700.7717781067	19083.6743507385	18971.5493545532
male	Asian	left	183.299987792969	175.5	191.099990844727	191.099990844727	171.599990844727	191.099990844727	202.799987792969	191.099990844727	187.199996948242	171.599990844727	179.399993896484	88119.7181854248	92654.638092041	94788.7180480957	92232.2681007385	92943.6280860901	100190.607936859	97656.3879890442	90765.0881309509	17828.4596328735	17783.9996337891
male	Asian	right	191.099990844727	191.099990844727	187.199996948242	191.099990844727	163.799987792969	179.399993896484	191.099990844727	195.0	191.099990844727	163.799987792969	167.699996948242	98970.294719696	91956.1450939178	92084.8450870514	86893.9453639984	87859.1953125	94701.7449474335	93629.2450046539	96117.4448719025	16087.4991416931	16537.9491176605
male	Asian	right	179.399993896484	175.5	171.599990844727	179.399993896484	163.799987792969	171.599990844727	167.699996948242	167.699996948242	159.899993896484	163.799987792969	171.599990844727	90126.0719337463	85102.8721046448	88982.3969726563	80819.6972503662	86381.0970611572	85237.4221000671	81537.2972259521	84362.8471298218	16684.199432373	17805.4493942261
male	Asian	left	183.299987792969	179.399993896484	171.599990844727	198.899993896484	195.0	187.199996948242	175.5	175.5	187.199996948242	191.099990844727	206.699996948242	91964.9218711853	90686.6969146729	92189.1718635559	96091.1217308044	97234.7966918945	91202.4718971252	89251.496963501	92054.6218681335	19980.6743202209	20967.3742866516
male	Asian	right	187.199996948242	171.599990844727	167.699996948242	171.599990844727	179.399993896484	179.399993896484	171.599990844727	179.399993896484	183.299987792969	179.399993896484	175.5	90216.3539581299	85865.7092494965	85432.8092784882	88614.6240653992	89480.4240074158	89307.2640190125	86969.6041755676	90670.8989276886	17748.8988113403	17900.4138011932
male	Asian	left	171.599990844727	171.599990844727	179.399993896484	183.299987792969	175.5	175.5	179.399993896484	187.199996948242	183.299987792969	175.5	183.299987792969	84545.3643379211	88008.5641059875	88592.9790668488	90605.9639320374	92640.5937957764	89545.359003067	93419.8137435913	93311.5887508392	17619.0288200378	17922.0587997437
male	Asian	right	187.199996948242	195.0	179.399993896484	183.299987792969	159.899993896484	187.199996948242	183.299987792969	171.599990844727	175.5	163.799987792969	171.599990844727	98939.0966339111	92749.7968444824	94028.0218009949	83824.6471481323	87973.2720069885	94207.4217948914	89318.7719612122	88870.2719764709	16930.8744239807	17155.1244163513
male	Asian	left	179.399993896484	175.5	183.299987792969	183.299987792969	167.699996948242	183.299987792969	179.399993896484	175.5	183.299987792969	167.699996948242	179.399993896484	87799.1377735138	89083.7977409363	93843.3576202393	88115.0377655029	89125.9177398682	92516.5776538849	88894.2577457428	89294.3977355957	16342.5595855713	16616.3395786285
male	Asian	right	183.299987792969	183.299987792969	198.899993896484	187.199996948242	195.0	191.099990844727	187.199996948242	179.399993896484	198.899993896484	191.099990844727	195.0	93144.4809265137	93972.8409347534	99518.2509899139	97102.2009658813	95560.5309505463	95652.5709514618	92546.2209205627	90590.3709011078	18200.9101810455	18408.0001831055
male	Asian	left	191.099990844727	179.399993896484	175.5	183.299987792969	179.399993896484	183.299987792969	183.299987792969	187.199996948242	187.199996948242	179.399993896484	179.399993896484	91205.2095832825	88654.6094551086	88888.4144668579	91545.2896003723	91885.3696174622	92841.8446655273	92267.9596366882	92629.2946548462	17514.120880127	17429.1008758545
male	Asian	right	214.499984741211	198.899993896484	183.299987792969	198.899993896484	191.099990844727	191.099990844727	198.899993896484	191.099990844727	206.699996948242	187.199996948242	191.099990844727	101020.915229797	93601.5555801392	93827.755569458	94823.0355224609	95139.7155075073	101156.635223389	95049.2355117798	97311.2354049683	19973.4590568542	19950.8390579224
male	Asian	left	198.899993896484	206.699996948242	191.099990844727	195.0	214.499984741211	241.799987792969	202.799987792969	198.899993896484	195.0	202.799987792969	214.499984741211	97785.0841140747	98469.534072876	97351.5991401672	99496.2090110779	111268.74830246	111291.563301086	98903.0190467834	98401.0890769958	21833.9536857605	22586.8486404419
male	Asian	right	179.399993896484	179.399993896484	187.199996948242	183.299987792969	191.099990844727	183.299987792969	183.299987792969	171.599990844727	171.599990844727	202.799987792969	187.199996948242	88807.2878112793	92522.0377197266	94924.2426605225	93710.7576904297	92571.5677185059	94305.1176757813	87990.0428314209	84498.1779174805	20480.6544952393	19093.8145294189
male	Asian	left	179.399993896484	198.899993896484	198.899993896484	183.299987792969	179.399993896484	179.399993896484	183.299987792969	175.5	183.299987792969	183.299987792969	179.399993896484	90486.8223667145	94144.0472602844	96597.9271888733	89023.9324092865	88811.5774154663	90486.8223667145	87631.8274497986	89472.2373962402	17578.2744884491	17365.9194946289
male	Asian	right	198.899993896484	198.899993896484	198.899993896484	198.899993896484	198.899993896484	202.799987792969	195.0	195.0	206.699996948242	195.0	198.899993896484	98125.5553665161	97854.1153793335	98306.5153579712	98804.1553344727	102265.015171051	100025.635276794	97989.8353729248	100772.095241547	20425.8590354919	20900.8790130615
male	Asian	left	191.099990844727	187.199996948242	187.199996948242	195.0	198.899993896484	191.099990844727	195.0	202.799987792969	191.099990844727	198.899993896484	195.0	91743.2081108093	93943.9780654907	95766.8380279541	97923.147983551	96922.7980041504	96278.1280174255	97945.3779830933	98189.9079780579	20006.9995880127	20162.6095848083
female	Asian	right	187.199996948242	198.899993896484	191.099990844727	198.899993896484	218.399993896484	191.099990844727	191.099990844727	183.299987792969	187.199996948242	214.499984741211	214.499984741211	94999.8971157074	95482.5220756531	94903.3721237183	106312.626176834	101293.326593399	94787.5421333313	95443.9120788574	91293.3374233246	21563.6832103729	21872.5631847382
female	Asian	left	191.099990844727	195.0	183.299987792969	195.0	195.0	191.099990844727	198.899993896484	187.199996948242	191.099990844727	202.799987792969	198.899993896484	94073.2571926117	95385.9970836639	93687.1572246552	99729.621723175	99710.3167247772	98996.0317840576	98822.2867984772	93996.0371990204	19575.2683753967	19362.9133930206
female	Asian	right	206.699996948242	202.799987792969	202.799987792969	210.599990844727	195.0	198.899993896484	202.799987792969	198.899993896484	198.899993896484	198.899993896484	202.799987792969	101786.478984833	101804.808982849	100998.289070129	101584.849006653	101896.458972931	96360.799571991	101016.619068146	99935.1491851807	20401.2877922058	20309.637802124
female	Asian	left	179.399993896484	183.299987792969	191.099990844727	191.099990844727	183.299987792969	171.599990844727	187.199996948242	191.099990844727	195.0	187.199996948242	175.5	92071.5800361633	93043.0699310303	94802.7497406006	94802.7497406006	89102.1203575134	90953.4501571655	94711.0997505188	96654.0795402527	19081.5279350281	18549.9579925537
male	Asian	right	198.899993896484	202.799987792969	198.899993896484	214.499984741211	214.499984741211	210.599990844727	210.599990844727	218.399993896484	198.899993896484	218.399993896484	218.399993896484	101868.972902298	100609.272928238	104666.247844696	110594.247722626	107871.072778702	98627.0979690552	109890.297737122	103906.722860336	22730.1745319366	22841.3245296478
male	Asian	left	230.099990844727	214.499984741211	210.599990844727	230.099990844727	222.299987792969	222.299987792969	237.899993896484	202.799987792969	195.0	214.499984741211	210.599990844727	111144.545379639	105640.28011322	109536.770301819	116213.765625	109896.155319214	114284.435531616	111125.630378723	103011.094985962	21373.9510345459	21014.5660171509
male	Asian	left	191.099990844727	191.099990844727	179.399993896484	179.399993896484	187.199996948242	187.199996948242	195.0	183.299987792969	191.099990844727	183.299987792969	191.099990844727	96190.3691940308	94713.2443599701	91187.839756012	94220.8694152832	97017.5591011047	99932.4187736511	94910.1943378448	93826.9694595337	18848.1128826141	18848.1128826141
male	Asian	right	195.0	187.199996948242	191.099990844727	183.299987792969	187.199996948242	187.199996948242	191.099990844727	191.099990844727	179.399993896484	187.199996948242	183.299987792969	96735.5941772461	93592.1943664551	92760.7144165039	94646.7543029785	95478.2342529297	94403.394317627	93206.8743896484	93470.5143737793	19712.1588134766	19448.5188293457
male	Asian	left	187.199996948242	187.199996948242	175.5	187.199996948242	191.099990844727	187.199996948242	195.0	191.099990844727	191.099990844727	195.0	198.899993896484	93693.5943603516	93389.3943786621	94808.9942932129	95944.6742248535	98297.154083252	95599.9142456055	97972.6741027832	95153.7542724609	19691.8788146973	20320.5587768555
male	Asian	right	233.999984741211	218.399993896484	218.399993896484	210.599990844727	206.699996948242	206.699996948242	210.599990844727	237.899993896484	198.899993896484	206.699996948242	214.499984741211	113009.897304535	107810.417888641	108007.367866516	107199.87295723	107219.567955017	98731.0239086151	112517.522359848	103516.908370972	20994.867641449	21191.8176193237
male	Asian	left	233.999984741211	226.199996948242	253.499984741211	237.899993896484	257.399993896484	237.899993896484	222.299987792969	241.799987792969	226.199996948242	237.899993896484	253.499984741211	114698.22366333	121558.713882446	120316.563842773	124616.313980103	120756.093856812	119208.183807373	121252.953872681	120087.243835449	24785.670791626	25167.870803833
male	Asian	right	187.199996948242	198.899993896484	202.799987792969	210.599990844727	191.099990844727	202.799987792969	183.299987792969	191.099990844727	191.099990844727	195.0	191.099990844727	96677.4930877686	98473.8331451416	101321.223236084	102639.813278198	97212.5731048584	96448.1730804443	94938.4830322266	95282.4630432129	19167.3306121826	18460.2605895996
male	Asian	left	202.799987792969	195.0	191.099990844727	187.199996948242	191.099990844727	202.799987792969	198.899993896484	202.799987792969	206.699996948242	191.099990844727	198.899993896484	100939.023223877	96295.2930755615	93810.9929962158	94881.1530303955	98664.9331512451	99620.4331817627	101798.973251343	100117.293197632	18727.8005981445	18957.1206054688
male	Asian	right	202.799987792969	206.699996948242	198.899993896484	226.199996948242	218.399993896484	206.699996948242	214.499984741211	214.499984741211	218.399993896484	218.399993896484	230.099990844727	100365.71395874	100061.513977051	103934.993743896	108700.793457031	115981.313018799	105577.67364502	107483.993530273	107260.913543701	22145.7586669922	23382.8385925293
male	Asian	right	195.0	206.699996948242	206.699996948242	187.199996948242	210.599990844727	191.099990844727	191.099990844727	198.899993896484	183.299987792969	206.699996948242	198.899993896484	99781.5	102960.0	95569.5	99411.0	101887.5	96369.0	99255.0	95316.0	20728.5	20494.5
male	Asian	left	179.399993896484	191.099990844727	183.299987792969	183.299987792969	187.199996948242	191.099990844727	195.0	198.899993896484	198.899993896484	191.099990844727	191.099990844727	92215.5	88374.0	90636.0	94048.5	99742.5	96310.5	98533.5	98631.0	19012.5	18973.5
male	Asian	right	218.399993896484	241.799987792969	237.899993896484	233.999984741211	222.299987792969	218.399993896484	222.299987792969	214.499984741211	214.499984741211	237.899993896484	218.399993896484	110851.641738892	123320.915809631	116359.41632843	119553.516090393	119881.116065979	110913.066734314	112694.391601563	102743.54234314	24406.1981811523	22829.623298645
male	Asian	left	222.299987792969	230.099990844727	230.099990844727	233.999984741211	237.899993896484	218.399993896484	230.099990844727	241.799987792969	230.099990844727	230.099990844727	245.699996948242	112407.741622925	118632.141159058	114107.166496277	120126.816047668	116809.866294861	112387.266624451	136261.114845276	116318.466331482	25225.1981201172	25634.6980895996
male	Asian	right	214.499984741211	202.799987792969	210.599990844727	202.799987792969	218.399993896484	218.399993896484	198.899993896484	202.799987792969	191.099990844727	218.399993896484	218.399993896484	103720.5	105027.0	105222.0	106977.0	107523.0	107542.5	102160.5	100717.5	21528.0	21723.0
male	Asian	left	198.899993896484	202.799987792969	198.899993896484	195.0	187.199996948242	202.799987792969	202.799987792969	202.799987792969	206.699996948242	191.099990844727	198.899993896484	100054.5	99508.5	98611.5	97695.0	101907.0	101166.0	99060.0	101731.5	18739.5	19129.5
male	Asian	right	175.5	175.5	191.099990844727	179.399993896484	179.399993896484	179.399993896484	187.199996948242	175.5	175.5	179.399993896484	187.199996948242	87530.4260101318	91708.1058197021	91085.4708480835	91547.4258270264	93274.735748291	90824.3658599854	88353.9109725952	87249.2360229492	18478.1991577148	18839.7291412354
male	Asian	left	167.699996948242	175.5	171.599990844727	175.5	171.599990844727	179.399993896484	183.299987792969	175.5	183.299987792969	171.599990844727	175.5	85080.0561218262	87510.3410110474	85662.5210952759	89398.3309249878	90543.1758728027	90764.1108627319	89338.0759277344	88856.035949707	17634.629196167	17775.2241897583
male	Asian	left	191.099990844727	183.299987792969	183.299987792969	171.599990844727	187.199996948242	195.0	210.599990844727	191.099990844727	195.0	183.299987792969	206.699996948242	94139.7543334961	92517.3544311523	88927.7946472168	88015.1947021484	97060.0741577148	105293.753662109	100406.273956299	96836.9941711426	19610.7588195801	21030.3587341309
male	Asian	right	191.099990844727	187.199996948242	183.299987792969	183.299987792969	187.199996948242	183.299987792969	175.5	183.299987792969	183.299987792969	191.099990844727	195.0	94804.7130279541	91747.1129302979	95014.923034668	94498.9530181885	96868.5930938721	90848.9429016113	90428.5228881836	91842.6629333496	18594.0305938721	18574.9205932617
male	Asian	left	179.399993896484	195.0	187.199996948242	183.299987792969	198.899993896484	187.199996948242	183.299987792969	191.099990844727	187.199996948242	191.099990844727	191.099990844727	93486.1229858398	92148.4229431152	91823.5529327393	93753.6629943848	94002.0930023193	94498.9530181885	92912.8229675293	94842.9330291748	18995.3406066895	18918.900604248
male	Asian	right	191.099990844727	183.299987792969	179.399993896484	183.299987792969	179.399993896484	179.399993896484	183.299987792969	183.299987792969	171.599990844727	183.299987792969	187.199996948242	92721.7229614258	88613.0728302002	90485.8528900146	91976.4329376221	92148.4229431152	90562.2928924561	89664.1228637695	88651.2928314209	17676.7505645752	17963.4005737305
male	Asian	left	191.099990844727	191.099990844727	191.099990844727	183.299987792969	198.899993896484	187.199996948242	195.0	191.099990844727	187.199996948242	191.099990844727	195.0	95434.5564994812	96557.7564582825	90492.4766807556	94573.4365310669	95565.5964946747	95996.1564788818	94891.6765193939	95827.6764850616	18495.3593215942	19113.1192989349
male	Asian	right	198.899993896484	198.899993896484	195.0	195.0	206.699996948242	195.0	198.899993896484	210.599990844727	195.0	210.599990844727	202.799987792969	95659.1928710938	100102.267539978	97993.3426971436	103705.867271423	101207.917457581	100020.367546082	101248.867454529	99058.0426177979	21805.873374939	22010.6233596802
male	Asian	left	198.899993896484	198.899993896484	191.099990844727	191.099990844727	191.099990844727	198.899993896484	202.799987792969	198.899993896484	206.699996948242	198.899993896484	187.199996948242	97665.7427215576	97624.7927246094	94021.1929931641	96150.5928344727	95904.8928527832	95352.0678939819	101248.867454529	99795.1425628662	20638.7984619141	19676.4735336304
male	Asian	right	187.199996948242	187.199996948242	175.5	206.699996948242	214.499984741211	195.0	187.199996948242	183.299987792969	183.299987792969	198.899993896484	202.799987792969	91621.1297073364	89631.9349308014	94890.4993400574	99971.8087692261	101409.543607712	96899.3891143799	93216.4245281219	90715.1598091125	20837.3076591492	21014.5626392365
male	Asian	left	187.199996948242	187.199996948242	187.199996948242	202.799987792969	206.699996948242	191.099990844727	183.299987792969	198.899993896484	206.699996948242	206.699996948242	198.899993896484	91227.2297515869	95914.6392250061	99656.6888046265	105821.223112106	100956.5586586	96820.60912323	100680.828689575	106116.648078918	20837.3076591492	20640.3576812744
male	Asian	right	198.899993896484	210.599990844727	183.299987792969	191.099990844727	183.299987792969	179.399993896484	183.299987792969	191.099990844727	206.699996948242	183.299987792969	187.199996948242	99543.9931793213	97174.3531036377	96467.2830810547	94900.2630310059	92091.0929412842	92243.972946167	95244.2430419922	97728.5431213379	18039.8405761719	18097.1705780029
male	Asian	left	195.0	191.099990844727	183.299987792969	191.099990844727	187.199996948242	183.299987792969	206.699996948242	202.799987792969	198.899993896484	179.399993896484	191.099990844727	97747.6531219482	95091.3630371094	91384.0229187012	91250.2529144287	95530.8930511475	99257.343170166	108334.593460083	102525.153274536	18230.9405822754	18555.8105926514
male	Asian	right	198.899993896484	198.899993896484	183.299987792969	179.399993896484	191.099990844727	179.399993896484	183.299987792969	187.199996948242	183.299987792969	183.299987792969	191.099990844727	98416.5031433105	96429.063079834	91212.032913208	91403.1329193115	92320.4129486084	89033.4928436279	93696.3329925537	95072.253036499	18345.6005859375	18880.6806030273
male	Asian	left	175.5	179.399993896484	179.399993896484	171.599990844727	179.399993896484	175.5	183.299987792969	183.299987792969	191.099990844727	179.399993896484	179.399993896484	91279.5	91065.0	87750.0	87477.0	87418.5	88335.0	93054.0	92937.0	17901.0	17784.0
male	Asian	right	195.0	187.199996948242	183.299987792969	191.099990844727	187.199996948242	183.299987792969	187.199996948242	183.299987792969	175.5	175.5	187.199996948242	91613.3459739685	91513.8959674835	92687.4060440063	91275.2159519196	95133.876203537	91792.3559856415	91235.4359493256	87834.2457275391	18597.1512126923	19014.8412399292
male	Asian	left	198.899993896484	183.299987792969	187.199996948242	191.099990844727	191.099990844727	179.399993896484	175.5	183.299987792969	191.099990844727	187.199996948242	195.0	95914.6392250061	96800.9141254425	93807.2744617462	98159.8689727783	94870.8043422699	85299.0354175568	89533.459941864	93433.0695037842	19005.6728649139	19517.7428073883
male	Asian	right	206.699996948242	195.0	202.799987792969	202.799987792969	191.099990844727	191.099990844727	191.099990844727	198.899993896484	191.099990844727	198.899993896484	191.099990844727	100079.073196411	99257.343170166	101168.343231201	99620.4331817627	97269.9031066895	96276.1830749512	96046.863067627	97002.3630981445	19071.7806091309	18689.5805969238
male	Asian	left	191.099990844727	187.199996948242	191.099990844727	191.099990844727	198.899993896484	195.0	191.099990844727	191.099990844727	198.899993896484	198.899993896484	198.899993896484	97824.0931243896	92817.2729644775	94250.5230102539	97117.0231018066	99276.4531707764	98206.2931365967	97766.7631225586	98225.403137207	19262.8806152344	19224.6606140137
male	Asian	right	183.299987792969	187.199996948242	191.099990844727	187.199996948242	187.199996948242	187.199996948242	183.299987792969	191.099990844727	187.199996948242	191.099990844727	191.099990844727	90616.6848201752	94240.5644130707	94201.1744174957	97372.0690612793	95441.9592781067	91089.3647670746	93275.5095214844	92231.6746387482	18808.7228870392	18729.9428958893
male	Asian	left	191.099990844727	183.299987792969	183.299987792969	175.5	187.199996948242	187.199996948242	214.499984741211	202.799987792969	191.099990844727	187.199996948242	183.299987792969	95914.6392250061	91975.639667511	92724.0495834351	91601.434709549	94220.8694152832	97628.1040325165	100542.963705063	97194.814081192	18670.8579025269	18690.5529003143
male	Asian	right	210.599990844727	206.699996948242	191.099990844727	195.0	187.199996948242	195.0	214.499984741211	183.299987792969	191.099990844727	191.099990844727	191.099990844727	100600.5	95745.0	94789.5	97071.0	96564.0	99157.5	99294.0	91767.0	18934.5	18817.5
male	Asian	left	179.399993896484	175.5	191.099990844727	191.099990844727	187.199996948242	175.5	171.599990844727	183.299987792969	187.199996948242	183.299987792969	183.299987792969	88705.5	89934.0	93405.0	93580.5	91903.5	86989.5	87769.5	92215.5	18583.5	18583.5
male	Asian	left	214.499984741211	214.499984741211	218.399993896484	241.799987792969	218.399993896484	214.499984741211	206.699996948242	257.399993896484	202.799987792969	206.699996948242	233.999984741211	103467.786746979	105237.996862411	109633.687149048	111384.007263184	109693.357152939	107326.446998596	117888.037687302	104541.846817017	21461.3113994598	23350.8615226746
female	Asian	right	187.199996948242	191.099990844727	195.0	191.099990844727	191.099990844727	187.199996948242	191.099990844727	183.299987792969	167.699996948242	198.899993896484	191.099990844727	94343.5271701813	97857.0368785858	94304.9171733856	97528.8519058228	94691.0171413422	93880.2072086334	93706.462223053	91428.4724121094	18918.8984298706	18996.1184234619
female	Asian	left	183.299987792969	187.199996948242	191.099990844727	195.0	195.0	191.099990844727	187.199996948242	191.099990844727	198.899993896484	198.899993896484	187.199996948242	90830.0174617767	96389.857000351	93378.2772502899	95830.012046814	96775.9569683075	94497.9671573639	95038.5071125031	96524.9919891357	19440.1333866119	19150.5584106445
female	Asian	right	206.699996948242	187.199996948242	175.5	183.299987792969	195.0	183.299987792969	187.199996948242	191.099990844727	175.5	195.0	195.0	97441.8931121826	91326.6929168701	88823.2828369141	93314.1329803467	93963.8730010986	91938.2129364014	94307.853012085	93065.7029724121	18880.6806030273	19033.5606079102
female	Asian	left	187.199996948242	191.099990844727	187.199996948242	195.0	195.0	183.299987792969	187.199996948242	191.099990844727	195.0	195.0	198.899993896484	92435.0729522705	95683.7730560303	94785.6030273438	98531.1631469727	95148.6930389404	92282.1929473877	94804.7130279541	98206.2931365967	19186.440612793	19205.5506134033
female	Asian	right	195.0	187.199996948242	202.799987792969	206.699996948242	202.799987792969	198.899993896484	198.899993896484	195.0	198.899993896484	202.799987792969	198.899993896484	98441.8479728699	97219.1979980469	99497.7729511261	103610.32286644	99127.2729587555	96774.5980072021	100238.772935867	101127.972917557	21192.5995635986	20803.5745716095
female	Asian	right	187.199996948242	183.299987792969	179.399993896484	187.199996948242	191.099990844727	183.299987792969	183.299987792969	191.099990844727	175.5	195.0	191.099990844727	95009.2661991119	90221.6261386871	90892.6211471558	94392.67619133	92597.3111686707	92415.9611663818	92633.5811691284	94918.5911979675	19603.9352474213	19440.7202453613
female	Asian	left	175.5	171.599990844727	183.299987792969	187.199996948242	195.0	195.0	195.0	187.199996948242	187.199996948242	195.0	191.099990844727	89206.0661258698	88081.6961116791	93304.576177597	95680.2612075806	95172.4812011719	97312.4112281799	93395.2511787415	95281.2912025452	19912.2302513123	19640.205247879
female	Asian	right	253.499984741211	230.099990844727	195.0	191.099990844727	206.699996948242	187.199996948242	198.899993896484	191.099990844727	202.799987792969	210.599990844727	191.099990844727	109118.103485107	104971.233352661	95874.8730621338	97499.2231140137	95072.253036499	96218.8530731201	94670.9430236816	98856.0331573486	20466.8106536865	18957.1206054688
female	Asian	left	210.599990844727	183.299987792969	179.399993896484	179.399993896484	191.099990844727	187.199996948242	187.199996948242	210.599990844727	195.0	187.199996948242	191.099990844727	99161.7931671143	92282.1929473877	88670.4028320313	94575.3930206299	96218.8530731201	93524.3429870605	98225.403137207	99219.1231689453	18402.9305877686	18995.3406066895
female	Asian	right	198.899993896484	237.899993896484	218.399993896484	230.099990844727	210.599990844727	202.799987792969	202.799987792969	202.799987792969	210.599990844727	210.599990844727	202.799987792969	108057.295074463	114424.239784241	109161.970024109	110005.539985657	106048.795166016	100786.525405884	108579.505050659	103196.725296021	21772.1390075684	21410.6090240479
female	Asian	left	191.099990844727	202.799987792969	206.699996948242	210.599990844727	202.799987792969	218.399993896484	226.199996948242	222.299987792969	218.399993896484	202.799987792969	210.599990844727	100525.420417786	102373.240333557	105144.970207214	103317.235290527	107213.725112915	102232.645339966	111531.999916077	109202.140022278	20968.7390441895	21169.5890350342
female	Asian	right	202.799987792969	179.399993896484	187.199996948242	183.299987792969	183.299987792969	171.599990844727	171.599990844727	179.399993896484	175.5	183.299987792969	183.299987792969	96218.8480186462	92773.1980895996	91420.8731174469	91031.8481254578	89123.7731647491	86696.9982147217	89031.1481666565	92458.2730960846	19006.6496086121	19043.6996078491
female	Asian	left	179.399993896484	183.299987792969	179.399993896484	179.399993896484	179.399993896484	187.199996948242	191.099990844727	195.0	183.299987792969	179.399993896484	179.399993896484	93458.6230754852	91643.1731128693	89290.4981613159	89660.9981536865	91883.9981079102	93940.273065567	94681.2730503082	93977.3230648041	18710.2496147156	18636.1496162415
female	Asian	right	191.099990844727	187.199996948242	183.299987792969	175.5	171.599990844727	171.599990844727	163.799987792969	183.299987792969	183.299987792969	175.5	171.599990844727	93903.22306633	93421.5730762482	89549.8481559753	87604.7231960297	85918.9482307434	83251.348285675	88642.1231746674	91883.9981079102	18061.874628067	17858.0996322632
female	Asian	left	175.5	187.199996948242	175.5	183.299987792969	195.0	179.399993896484	179.399993896484	202.799987792969	198.899993896484	187.199996948242	195.0	95496.3730335236	91494.973115921	90661.3481330872	93977.3230648041	96144.7480201721	89660.9981536865	94662.7480506897	98756.7729663849	19932.8995895386	20599.7995758057
female	Asian	right	187.199996948242	179.399993896484	179.399993896484	179.399993896484	195.0	179.399993896484	183.299987792969	183.299987792969	175.5	191.099990844727	195.0	93365.9980773926	90031.4981460571	88030.7981872559	93403.0480766296	94699.7980499268	88345.7231807709	93291.8980789185	93958.7980651855	20321.9245815277	20747.9995727539
female	Asian	left	187.199996948242	191.099990844727	175.5	179.399993896484	179.399993896484	191.099990844727	191.099990844727	191.099990844727	195.0	175.5	198.899993896484	97978.7229824066	93588.2980728149	89679.5231533051	90142.6481437683	96867.2230052948	95181.4480400085	96070.648021698	99312.5229549408	18617.6246166229	19469.7745990753
female	Asian	right	198.899993896484	195.0	195.0	198.899993896484	206.699996948242	195.0	183.299987792969	195.0	195.0	202.799987792969	206.699996948242	97779.8168849945	99884.0617103577	98667.8468112946	104362.821338654	100405.296667099	92799.1272983551	98976.7267856598	97026.9219474792	20289.5533161163	20115.8083305359
female	Asian	left	187.199996948242	179.399993896484	191.099990844727	179.399993896484	195.0	191.099990844727	210.599990844727	195.0	202.799987792969	191.099990844727	195.0	87374.4227485657	92413.0273303986	93069.3972759247	94440.0521621704	97355.1069202423	98165.916852951	100115.721691132	98918.8117904663	19131.2534122467	19189.1684074402
female	Asian	right	191.099990844727	195.0	183.299987792969	198.899993896484	179.399993896484	183.299987792969	191.099990844727	179.399993896484	187.199996948242	183.299987792969	187.199996948242	96460.0662174225	90076.5461368561	94882.3211975098	96351.2562160492	93123.2261753082	93322.7111778259	91454.8061542511	92923.7411727905	18660.9152355194	18715.3202362061
female	Asian	left	195.0	198.899993896484	191.099990844727	183.299987792969	214.499984741211	191.099990844727	206.699996948242	191.099990844727	202.799987792969	218.399993896484	218.399993896484	100703.656270981	96840.901222229	98872.0212478638	103732.201309204	101519.731281281	97276.1412277222	97312.4112281799	98201.0262393951	22142.8352794647	22106.565279007
female	Asian	right	202.799987792969	202.799987792969	195.0	183.299987792969	198.899993896484	198.899993896484	191.099990844727	202.799987792969	191.099990844727	198.899993896484	198.899993896484	103920.183319092	100518.603210449	95683.7730560303	96964.1430969238	97575.6631164551	95053.1430358887	99123.5731658936	97976.9731292725	19415.7606201172	19339.3206176758
female	Asian	left	202.799987792969	191.099990844727	198.899993896484	198.899993896484	198.899993896484	202.799987792969	206.699996948242	218.399993896484	226.199996948242	206.699996948242	198.899993896484	98377.5	98670.0	98748.0	101010.0	100015.5	102862.5	105865.5	106002.0	20514.0	19656.0
female	Asian	right	187.199996948242	175.5	167.699996948242	183.299987792969	179.399993896484	167.699996948242	183.299987792969	183.299987792969	175.5	179.399993896484	175.5	90910.7561473846	85488.391078949	86939.1910972595	89060.9861240387	86086.8460865021	86322.6010894775	90711.2711448669	93068.8211746216	18316.3502311707	18153.1352291107
female	Asian	left	187.199996948242	191.099990844727	187.199996948242	195.0	206.699996948242	191.099990844727	191.099990844727	202.799987792969	226.199996948242	198.899993896484	202.799987792969	95045.5361995697	94066.2461872101	96151.7712135315	99833.1762599945	100250.281265259	95136.2112007141	96387.526216507	108628.651371002	20420.0102577209	21562.5152721405
female	Asian	right	187.199996948242	183.299987792969	179.399993896484	187.199996948242	187.199996948242	191.099990844727	183.299987792969	179.399993896484	187.199996948242	187.199996948242	191.099990844727	93199.2730808258	91272.6731204987	90735.4481315613	92624.9980926514	97571.172990799	92106.2981033325	89160.8231639862	94514.5480537415	19414.1996002197	19692.0745944977
female	Asian	left	187.199996948242	183.299987792969	175.5	187.199996948242	187.199996948242	187.199996948242	187.199996948242	179.399993896484	191.099990844727	183.299987792969	191.099990844727	91013.3231258392	89772.1481513977	91198.5731220245	94106.9980621338	98071.3479804993	93106.6480827332	91291.1981201172	92458.2730960846	19210.4246044159	19766.1745929718
female	Asian	right	191.099990844727	187.199996948242	191.099990844727	191.099990844727	195.0	195.0	198.899993896484	183.299987792969	198.899993896484	187.199996948242	202.799987792969	93940.273065567	95199.9730396271	96107.6980209351	98275.1229763031	98886.4479637146	97904.6229839325	95626.0480308533	97145.0979995728	19784.6995925903	20970.2995681763
female	Asian	left	175.5	183.299987792969	187.199996948242	187.199996948242	191.099990844727	191.099990844727	195.0	191.099990844727	195.0	191.099990844727	191.099990844727	90364.9481391907	91420.8731174469	93810.5980682373	95422.2730350494	97886.097984314	92976.9730854034	94088.4730625153	97497.0729923248	19895.8495903015	20006.9995880127
female	Asian	right	187.199996948242	191.099990844727	175.5	183.299987792969	187.199996948242	191.099990844727	191.099990844727	191.099990844727	183.299987792969	187.199996948242	187.199996948242	96570.8230113983	91995.1481056213	87400.9482002258	94570.123052597	97534.1229915619	95218.4980392456	97849.0479850769	95477.848033905	19784.6995925903	19821.7495918274
female	Asian	left	191.099990844727	198.899993896484	183.299987792969	195.0	222.299987792969	195.0	198.899993896484	214.499984741211	206.699996948242	210.599990844727	206.699996948242	98627.0979690552	99553.3479499817	94496.0230541229	100720.422925949	104944.122838974	95829.8230266571	101331.747913361	104480.997848511	22878.3745288849	22933.9495277405
female	Asian	right	191.099990844727	183.299987792969	183.299987792969	191.099990844727	187.199996948242	187.199996948242	195.0	195.0	179.399993896484	191.099990844727	191.099990844727	96352.6230773926	92301.302947998	93906.5429992676	94575.3930206299	95358.9030456543	94709.1630249023	95970.4230651855	93065.7029724121	18670.4705963135	18670.4705963135
female	Asian	left	210.599990844727	191.099990844727	195.0	198.899993896484	187.199996948242	191.099990844727	195.0	191.099990844727	195.0	187.199996948242	191.099990844727	98664.9331512451	95378.0130462646	94690.053024292	97671.2131195068	97900.5331268311	97327.2331085205	98091.6331329346	96906.8130950928	18230.9405822754	18670.4705963135
female	Asian	right	187.199996948242	191.099990844727	195.0	187.199996948242	210.599990844727	206.699996948242	206.699996948242	202.799987792969	191.099990844727	218.399993896484	191.099990844727	96409.7596664429	99625.3098220825	95482.924621582	105053.915084839	100192.759849548	98547.1547698975	104618.870063782	92286.2894668579	20806.5010070801	19047.405921936
female	Asian	left	191.099990844727	187.199996948242	187.199996948242	198.899993896484	206.699996948242	214.499984741211	202.799987792969	195.0	214.499984741211	202.799987792969	202.799987792969	94518.2595748901	94045.384552002	94139.9595565796	101270.914901733	102859.774978638	98263.4297561646	98093.1947479248	99171.3498001099	19766.1759567261	19614.8559494019
female	Asian	right	191.099990844727	198.899993896484	191.099990844727	202.799987792969	187.199996948242	187.199996948242	183.299987792969	183.299987792969	179.399993896484	187.199996948242	183.299987792969	95861.2246398926	96542.1646728516	94820.8995895386	97185.2747039795	92570.0144805908	91113.5594100952	94348.0245666504	90470.4493789673	18234.0608825684	17950.3358688354
female	Asian	left	175.5	179.399993896484	183.299987792969	183.299987792969	191.099990844727	179.399993896484	179.399993896484	195.0	183.299987792969	195.0	183.299987792969	90848.7493972778	95993.6296463013	90716.3443908691	95861.2246398926	93496.8495254517	86138.9141693115	91889.0744476318	94480.4295730591	19009.575920105	18044.9108734131
male	Asian	right	187.199996948242	191.099990844727	191.099990844727	198.899993896484	202.799987792969	195.0	187.199996948242	187.199996948242	183.299987792969	198.899993896484	202.799987792969	92361.94947052	97223.1047058105	95445.094619751	100495.399864197	100476.484863281	95331.6046142578	93969.7245483398	93156.3795089722	19539.1959457397	19747.2609558105
male	Asian	left	191.099990844727	187.199996948242	195.0	198.899993896484	183.299987792969	202.799987792969	195.0	195.0	195.0	187.199996948242	198.899993896484	96015.0730228424	97923.147983551	97608.222990036	97367.3979949951	101424.372911453	98256.5979766846	98997.5979614258	98330.6979751587	19358.6246013641	19562.399597168
male	Asian	right	195.0	202.799987792969	198.899993896484	198.899993896484	198.899993896484	210.599990844727	202.799987792969	195.0	195.0	195.0	202.799987792969	103547.346752167	102731.85669899	99847.8065109253	102910.866710663	103925.25677681	101439.006614685	101041.206588745	97580.3463630676	20307.691324234	20427.031332016
male	Asian	left	187.199996948242	191.099990844727	191.099990844727	187.199996948242	191.099990844727	191.099990844727	195.0	206.699996948242	187.199996948242	187.199996948242	187.199996948242	93977.7107162476	97331.9055633545	92852.9507675171	95825.530632019	99340.4054718018	94499.9206924438	99521.170463562	95062.3006668091	19663.2141036987	19301.6841201782
male	Asian	right	175.5	179.399993896484	171.599990844727	163.799987792969	159.899993896484	171.599990844727	163.799987792969	179.399993896484	175.5	163.799987792969	159.899993896484	87977.5551166534	86382.2602958679	83624.9606056213	85889.885351181	84590.0154972076	83743.1305923462	87327.6201896667	86756.46525383	16051.4231967926	16071.1181945801
male	Asian	right	187.199996948242	191.099990844727	198.899993896484	191.099990844727	198.899993896484	183.299987792969	191.099990844727	183.299987792969	175.5	191.099990844727	191.099990844727	91861.77293396	97613.8831176758	97690.3231201172	94823.8230285645	96161.5230712891	91651.5629272461	92759.9429626465	90657.8428955078	18804.2406005859	19224.6606140137
male	Asian	left	175.5	191.099990844727	195.0	187.199996948242	183.299987792969	187.199996948242	187.199996948242	191.099990844727	187.199996948242	187.199996948242	187.199996948242	95358.9030456543	95913.0930633545	94365.183013916	94690.053024292	94193.1930084229	95282.4630432129	96868.5930938721	94422.5130157471	18250.0505828857	18097.1705780029
male	Asian	right	195.0	198.899993896484	195.0	198.899993896484	198.899993896484	202.799987792969	195.0	179.399993896484	198.899993896484	202.799987792969	202.799987792969	94329.1095657349	98149.9397506714	95539.6696243286	103881.185028076	102689.539970398	97828.3847351074	96542.1646728516	94102.1295547485	19501.3659439087	19425.7059402466
male	Asian	left	179.399993896484	195.0	198.899993896484	198.899993896484	218.399993896484	187.199996948242	191.099990844727	198.899993896484	202.799987792969	206.699996948242	214.499984741211	93483.0	97909.5	99450.0	103915.5	98631.0	96115.5	97929.0	104851.5	21157.5	21469.5
male	Asian	right	175.5	187.199996948242	195.0	183.299987792969	179.399993896484	183.299987792969	183.299987792969	183.299987792969	179.399993896484	175.5	187.199996948242	90304.5	97188.0	95842.5	91864.5	94789.5	90636.0	91026.0	91903.5	17842.5	18486.0
male	Asian	left	167.699996948242	191.099990844727	179.399993896484	179.399993896484	175.5	175.5	183.299987792969	183.299987792969	175.5	175.5	175.5	88115.4201011658	92192.2846431732	90754.5498046875	91877.1646785736	89218.3399772644	87879.0801277161	92763.43957901	90833.3297958374	17646.7180175781	17686.1080131531
male	Asian	right	210.599990844727	206.699996948242	202.799987792969	202.799987792969	214.499984741211	222.299987792969	206.699996948242	230.099990844727	210.599990844727	214.499984741211	218.399993896484	106909.916078568	103203.356214523	105842.876117706	106572.956090927	109848.955970764	102211.196250916	109811.515972137	110429.275949478	20591.9992446899	21134.8792247772
male	Asian	left	222.299987792969	202.799987792969	198.899993896484	210.599990844727	206.699996948242	214.499984741211	210.599990844727	222.299987792969	210.599990844727	214.499984741211	202.799987792969	102876.336462021	104459.346330643	98281.746843338	106351.23617363	104555.871322632	96158.197019577	106351.23617363	100636.956647873	20926.6182632446	20250.9433193207
male	Asian	right	191.099990844727	179.399993896484	175.5	171.599990844727	179.399993896484	175.5	175.5	183.299987792969	183.299987792969	175.5	175.5	89440.0575771332	89478.6675739288	85656.2778911591	89845.4625434875	88552.0276508331	86872.4927902222	90386.0024986267	90308.7825050354	17779.9035243988	17586.8535404205
female	Asian	left	187.199996948242	167.699996948242	171.599990844727	175.5	183.299987792969	187.199996948242	187.199996948242	187.199996948242	195.0	183.299987792969	191.099990844727	88124.9892654419	87822.3492507935	85855.1891555786	89203.144317627	93837.3195419312	92683.504486084	93742.7445373535	94688.4945831299	17590.9508514404	18309.7208862305
female	Asian	right	195.0	198.899993896484	191.099990844727	187.199996948242	195.0	195.0	183.299987792969	191.099990844727	187.199996948242	195.0	195.0	96428.4669971466	96911.0919570923	92876.3472919464	96872.4819602966	98339.6618385315	92374.4173336029	94517.2721557617	92490.2473239899	19420.8283882141	19382.2183914185
female	Asian	left	195.0	195.0	191.099990844727	179.399993896484	187.199996948242	191.099990844727	206.699996948242	210.599990844727	210.599990844727	187.199996948242	191.099990844727	94362.8321685791	96775.9569683075	90328.0875034332	91158.2024345398	96621.5169811249	100192.941684723	101370.54658699	105482.511245728	18494.1884651184	18783.7634410858
female	Asian	right	202.799987792969	195.0	191.099990844727	191.099990844727	191.099990844727	198.899993896484	191.099990844727	191.099990844727	206.699996948242	195.0	195.0	98553.0	97597.5	96213.0	96525.0	98943.0	96057.0	98358.0	101400.0	19363.5	19363.5
female	Asian	left	175.5	175.5	175.5	175.5	183.299987792969	179.399993896484	179.399993896484	179.399993896484	187.199996948242	183.299987792969	179.399993896484	85077.7227172852	87791.3428039551	88670.4028320313	89740.5628662109	90562.2928924561	89511.2428588867	89014.3828430176	90619.6228942871	18001.6205749512	17791.4105682373
female	Asian	right	191.099990844727	187.199996948242	175.5	171.599990844727	183.299987792969	179.399993896484	175.5	183.299987792969	179.399993896484	179.399993896484	187.199996948242	96639.2730865479	89797.892868042	84638.1927032471	87810.4528045654	90141.8728790283	87886.8928070068	88402.8628234863	87313.5927886963	17523.8705596924	18097.1705780029
female	Asian	left	167.699996948242	175.5	171.599990844727	171.599990844727	183.299987792969	183.299987792969	195.0	187.199996948242	187.199996948242	175.5	175.5	86748.4768180847	86317.9168338776	85363.1968688965	87628.3167858124	89256.9567260742	90623.5166759491	95022.7165145874	94498.5565338135	17334.7193641663	17072.6393737793
female	Asian	right	195.0	191.099990844727	179.399993896484	175.5	179.399993896484	171.599990844727	179.399993896484	187.199996948242	191.099990844727	179.399993896484	179.399993896484	95579.0470676422	93609.9372310638	88474.8076572418	91138.897436142	88185.2326812744	87528.8627357483	93011.4822807312	92799.1272983551	17683.3785324097	17683.3785324097
female	Asian	left	183.299987792969	183.299987792969	179.399993896484	179.399993896484	187.199996948242	183.299987792969	191.099990844727	187.199996948242	187.199996948242	179.399993896484	187.199996948242	90285.0	88978.5	89973.0	90480.0	93307.5	92508.0	92566.5	92859.0	18330.0	18681.0
female	Asian	right	179.399993896484	191.099990844727	183.299987792969	183.299987792969	191.099990844727	191.099990844727	183.299987792969	198.899993896484	175.5	183.299987792969	191.099990844727	91916.5546741486	95757.0792427063	91148.449760437	93551.239490509	99341.5688400269	90518.2098312378	92960.3895568848	94575.3793754578	18867.8078804016	19261.7078361511
female	Asian	left	183.299987792969	195.0	202.799987792969	202.799987792969	222.299987792969	187.199996948242	195.0	195.0	195.0	202.799987792969	218.399993896484	94304.9171733856	98108.0018577576	101814.56155014	101370.54658699	105694.866228104	93281.7522583008	99382.1317520142	97490.2419090271	21023.1432552338	22104.2231655121
female	Asian	right	175.5	183.299987792969	175.5	175.5	179.399993896484	175.5	175.5	179.399993896484	175.5	175.5	187.199996948242	90716.3443908691	89505.7843322754	87273.8142242432	90356.9593734741	92248.4594650269	87122.4942169189	90394.7893753052	88654.6092910767	17004.5858230591	17666.6108551025
female	Asian	left	175.5	191.099990844727	187.199996948242	187.199996948242	195.0	187.199996948242	187.199996948242	191.099990844727	191.099990844727	195.0	198.899993896484	90883.6481285095	96496.7230129242	92365.6480979919	98960.5479621887	94625.6980514526	90550.198135376	94940.6230449677	95255.5480384827	20229.2995834351	20396.0245800018
female	Asian	right	214.499984741211	198.899993896484	195.0	183.299987792969	187.199996948242	191.099990844727	191.099990844727	179.399993896484	191.099990844727	183.299987792969	198.899993896484	101120.766593933	95651.0162372589	91871.9159908295	92349.2760219574	96725.0763072968	98177.0464019775	96367.0562839508	97759.3563747406	18716.4912204742	19710.9912853241
female	Asian	right	218.399993896484	202.799987792969	187.199996948242	198.899993896484	187.199996948242	198.899993896484	195.0	179.399993896484	198.899993896484	179.399993896484	195.0	101235.411598206	98185.2218513489	90791.4074649811	94806.8471317291	99053.9467792511	93378.2772502899	95328.0820884705	101949.696538925	18108.0884971619	19073.3384170532
female	Asian	right	179.399993896484	179.399993896484	171.599990844727	175.5	171.599990844727	171.599990844727	179.399993896484	175.5	171.599990844727	179.399993896484	175.5	89942.5858650208	89107.2058105469	89365.7758274078	88769.0757884979	87436.4457015991	88112.705745697	89962.4758663177	89087.3158092499	17622.5411491394	17483.3111400604
female	Asian	left	175.5	191.099990844727	191.099990844727	191.099990844727	175.5	191.099990844727	179.399993896484	187.199996948242	191.099990844727	187.199996948242	183.299987792969	90302.1558837891	96367.8256072998	94640.5156860352	94479.8356933594	92752.5257720947	88514.590965271	93073.8857574463	95142.640663147	18578.6241531372	18317.5191650391
female	Asian	right	214.499984741211	218.399993896484	222.299987792969	237.899993896484	237.899993896484	226.199996948242	237.899993896484	222.299987792969	210.599990844727	233.999984741211	230.099990844727	106796.622800827	112761.672677994	114892.047634125	117893.097572327	116207.32260704	115651.572618484	124525.04743576	110205.222730637	24397.4244976044	24415.9494972229
female	Asian	left	183.299987792969	195.0	195.0	191.099990844727	198.899993896484	198.899993896484	210.599990844727	210.599990844727	202.799987792969	206.699996948242	195.0	96988.3164424896	97231.6764335632	98223.836397171	98205.1163978577	99552.9563484192	102641.756235123	102922.556224823	105356.156135559	19281.5992927551	19225.4392948151
female	Asian	right	195.0	195.0	222.299987792969	237.899993896484	191.099990844727	206.699996948242	195.0	195.0	191.099990844727	195.0	191.099990844727	96949.7019538879	103918.806375504	115482.500415802	102355.10150528	100154.331687927	96274.027009964	100501.821659088	94652.4071445465	19208.473405838	19073.3384170532
female	Asian	left	206.699996948242	202.799987792969	198.899993896484	202.799987792969	222.299987792969	222.299987792969	210.599990844727	206.699996948242	214.499984741211	210.599990844727	226.199996948242	104206.833328247	100805.253219604	102945.573287964	102601.593276978	111449.52355957	104130.393325806	105697.413375854	105410.763366699	21345.8706817627	21957.3907012939
female	Asian	right	191.099990844727	179.399993896484	191.099990844727	195.0	195.0	183.299987792969	183.299987792969	187.199996948242	195.0	210.599990844727	191.099990844727	92458.0766086578	94554.7165317535	96351.8364658356	99590.3963470459	99496.7963504791	94835.5165214539	91072.7966594696	91727.996635437	19805.7592735291	18439.1993236542
female	Asian	left	179.399993896484	175.5	183.299987792969	191.099990844727	195.0	183.299987792969	179.399993896484	179.399993896484	191.099990844727	198.899993896484	195.0	87890.3967761993	90604.7966766357	92963.5165901184	96314.3964672089	95303.5165042877	91821.5966320038	88620.4767494202	92383.1966114044	18851.039308548	18607.6793174744
female	Asian	right	206.699996948242	214.499984741211	222.299987792969	202.799987792969	198.899993896484	206.699996948242	206.699996948242	214.499984741211	191.099990844727	202.799987792969	202.799987792969	103307.86882019	107890.36832428	106112.358516693	103216.218830109	100778.329093933	111996.287879944	102574.668899536	103234.548828125	20914.5277366638	20804.5477485657
female	Asian	left	187.199996948242	195.0	191.099990844727	195.0	269.099975585938	198.899993896484	195.0	198.899993896484	198.899993896484	253.499984741211	269.099975585938	96848.6980056763	96867.2230052948	95755.723028183	113354.472665787	115707.14761734	96756.0730075836	99090.2229595184	99331.0479545593	27342.8994369507	27935.6994247437
female	Asian	right	183.299987792969	183.299987792969	171.599990844727	171.599990844727	175.5	175.5	179.399993896484	183.299987792969	183.299987792969	175.5	179.399993896484	92436.2344360352	88359.9546813965	86108.8748168945	88076.0346984863	89880.9545898438	87629.8747253418	91199.154510498	91543.9144897461	18333.1188964844	18880.6788635254
female	Asian	left	195.0	179.399993896484	191.099990844727	191.099990844727	195.0	195.0	195.0	191.099990844727	206.699996948242	187.199996948242	198.899993896484	90499.4932556152	92321.768119812	95863.942855835	98832.8176345825	99754.192565918	94430.6929626465	97071.9677658081	97256.2427520752	20065.4985046387	20782.1234512329
female	Asian	right	187.199996948242	191.099990844727	191.099990844727	195.0	222.299987792969	202.799987792969	195.0	191.099990844727	179.399993896484	214.499984741211	214.499984741211	92607.8366031647	95883.8364830017	96988.3164424896	103353.11620903	103315.676210403	98429.7563896179	96501.5964603424	91147.676656723	21116.1592254639	20704.3192405701
female	Asian	left	187.199996948242	195.0	179.399993896484	179.399993896484	191.099990844727	183.299987792969	191.099990844727	191.099990844727	187.199996948242	187.199996948242	183.299987792969	94399.4897842407	92639.8099746704	89377.0703277588	94161.1998100281	91576.6700897217	93373.0098953247	97588.9094390869	93208.0399131775	19484.7878913879	19246.4979171753
female	Asian	right	206.699996948242	214.499984741211	210.599990844727	202.799987792969	210.599990844727	210.599990844727	222.299987792969	206.699996948242	206.699996948242	214.499984741211	222.299987792969	106158.0	107620.5	103779.0	105924.0	108498.0	111325.5	106821.0	103935.0	21001.5	21391.5
female	Asian	right	206.699996948242	195.0	198.899993896484	202.799987792969	191.099990844727	195.0	187.199996948242	187.199996948242	191.099990844727	187.199996948242	191.099990844727	99869.4462604523	99724.3662586212	101900.566286087	99579.2862567902	97910.866235733	96877.1712226868	92053.2611618042	95517.0462055206	19059.8852405548	19585.8002471924
female	Asian	left	179.399993896484	195.0	187.199996948242	187.199996948242	175.5	191.099990844727	187.199996948242	198.899993896484	191.099990844727	175.5	175.5	92960.0111732483	93286.4411773682	95390.1012039185	93159.496175766	97276.1412277222	93485.9261798859	95045.5361995697	98690.671245575	17808.570224762	17989.9202270508
female	Asian	right	191.099990844727	179.399993896484	175.5	171.599990844727	183.299987792969	187.199996948242	183.299987792969	191.099990844727	179.399993896484	183.299987792969	183.299987792969	92083.6766223907	90473.7566814423	87852.9567775726	89987.036699295	92907.3565921783	91447.1966457367	94311.3565406799	92645.2766017914	17222.3993682861	17110.079372406
female	Asian	left	183.299987792969	191.099990844727	191.099990844727	191.099990844727	195.0	179.399993896484	183.299987792969	191.099990844727	198.899993896484	191.099990844727	187.199996948242	93450.2365722656	93974.3965530396	95322.2365036011	94741.9165248871	91727.996635437	91484.6366443634	93936.9565544128	96033.5964775085	18551.5193195343	17971.1993408203
male	unknown	right	187.199996948242	175.5	167.699996948242	175.5	179.399993896484	191.099990844727	179.399993896484	175.5	171.599990844727	183.299987792969	179.399993896484	89559.0109176636	87932.1259918213	87048.3860321045	89277.820930481	92009.3808059692	90643.6008682251	88193.2309799194	87068.471031189	18377.7741622925	18317.5191650391
male	unknown	left	167.699996948242	163.799987792969	167.699996948242	159.899993896484	152.099990844727	171.599990844727	179.399993896484	179.399993896484	179.399993896484	148.199996948242	159.899993896484	82649.771232605	83051.4712142944	80219.4863433838	78612.686416626	81163.481300354	85803.1160888672	89980.7958984375	88936.3759460449	15565.8742904663	15746.6392822266
male	unknown	right	183.299987792969	195.0	191.099990844727	183.299987792969	195.0	191.099990844727	191.099990844727	187.199996948242	195.0	191.099990844727	191.099990844727	95370.9796791077	98377.0993537903	93886.2498397827	92181.5600242615	96654.0795402527	97368.9494628906	97643.899433136	95719.2496414185	19851.3878517151	19668.0878715515
male	unknown	left	175.5	202.799987792969	191.099990844727	191.099990844727	195.0	195.0	206.699996948242	214.499984741211	210.599990844727	187.199996948242	195.0	93391.3398933411	96544.0995521545	91979.9300460815	95774.2396354675	97992.1693954468	99366.9192466736	110713.188018799	102959.59885788	19356.4779052734	20382.9577941895
male	unknown	right	187.199996948242	183.299987792969	179.399993896484	191.099990844727	159.899993896484	187.199996948242	183.299987792969	179.399993896484	183.299987792969	156.0	163.799987792969	91524.9974040985	90714.1874713898	90289.4775066376	88339.672668457	88397.5876636505	91602.2173976898	93725.7672214508	88397.5876636505	15733.5736942291	16235.5036525726
male	unknown	left	167.699996948242	167.699996948242	175.5	183.299987792969	159.899993896484	179.399993896484	183.299987792969	179.399993896484	179.399993896484	159.899993896484	167.699996948242	86736.0	84786.0	88452.0	85410.0	85897.5	90304.5	91123.5	87750.0	15912.0	16341.0
male	unknown	right	171.599990844727	175.5	175.5	175.5	148.199996948242	171.599990844727	167.699996948242	183.299987792969	163.799987792969	159.899993896484	156.0	84729.6379680634	87799.1327133179	86409.1728286743	85270.1779232025	83513.4230690002	85077.1279392242	88841.6026268005	84536.5879840851	15386.0837230682	15019.2887535095
male	unknown	left	159.899993896484	191.099990844727	187.199996948242	183.299987792969	175.5	195.0	183.299987792969	187.199996948242	195.0	159.899993896484	167.699996948242	86530.0827636719	94002.0930023193	93390.5729827881	86377.2027587891	90753.3928985596	96295.2930755615	91861.77293396	96467.2830810547	16243.5005187988	16396.3805236816
male	unknown	right	195.0	187.199996948242	187.199996948242	187.199996948242	195.0	195.0	195.0	191.099990844727	191.099990844727	191.099990844727	195.0	94747.383026123	95550.0030517578	95741.1030578613	95206.0230407715	98301.8431396484	95932.2030639648	94995.8130340576	96123.3030700684	18785.1305999756	19377.5406188965
male	unknown	left	179.399993896484	179.399993896484	187.199996948242	183.299987792969	183.299987792969	187.199996948242	187.199996948242	183.299987792969	191.099990844727	183.299987792969	183.299987792969	87882.5981903076	93588.2980728149	91754.3231105804	92143.3481025696	93495.6730747223	92032.1981048584	93977.3230648041	93736.4980697632	19154.8496055603	19043.6996078491
male	unknown	right	198.899993896484	198.899993896484	187.199996948242	187.199996948242	175.5	183.299987792969	191.099990844727	183.299987792969	179.399993896484	171.599990844727	175.5	96269.1495819092	95957.5396156311	92236.5500183105	88808.8403892517	91246.7301254272	94326.1697921753	97955.5093994141	93647.9598655701	17945.0680580139	17926.7380599976
male	unknown	left	175.5	167.699996948242	171.599990844727	187.199996948242	171.599990844727	183.299987792969	175.5	179.399993896484	187.199996948242	175.5	171.599990844727	86104.1982269287	85233.5232448578	85066.798248291	89142.2981643677	86678.4732151031	86400.5982208252	89160.8231639862	90883.6481285095	18135.9746265411	18006.2996292114
male	unknown	right	191.099990844727	175.5	167.699996948242	179.399993896484	167.699996948242	183.299987792969	179.399993896484	183.299987792969	179.399993896484	175.5	183.299987792969	91091.516658783	85924.7968482971	86317.9168338776	88751.5167446136	89256.9567260742	89238.2367267609	89275.6767253876	89051.0367336273	16548.4793930054	17035.1993751526
male	unknown	left	171.599990844727	163.799987792969	163.799987792969	167.699996948242	163.799987792969	171.599990844727	175.5	183.299987792969	183.299987792969	167.699996948242	156.0	82772.0440063477	83604.3040466309	81958.69896698	86044.3391647339	84096.0940704346	86952.2592086792	91170.3044128418	90754.1743927002	15869.6857681274	14791.5307159424
male	unknown	right	214.499984741211	202.799987792969	198.899993896484	195.0	187.199996948242	187.199996948242	191.099990844727	191.099990844727	187.199996948242	179.399993896484	191.099990844727	101365.489906311	101592.469917297	99663.1398239136	94991.1345977783	96390.8446655273	96788.0596847534	96882.6346893311	95388.3496170044	17666.6108551025	18252.9758834839
male	unknown	left	163.799987792969	171.599990844727	163.799987792969	163.799987792969	167.699996948242	171.599990844727	175.5	183.299987792969	171.599990844727	167.699996948242	167.699996948242	85250.8729248047	85366.7029151917	82316.513168335	84922.6879520416	85154.3479328156	84497.9779872894	87953.5727005005	88011.487695694	16679.5186157227	16718.1286125183
male	Asian	right	191.099990844727	191.099990844727	198.899993896484	202.799987792969	202.799987792969	195.0	191.099990844727	187.199996948242	191.099990844727	202.799987792969	198.899993896484	98347.8512878418	101820.410980225	101593.041000366	103598.030822754	100125.471130371	97086.9813995361	97500.381362915	97748.4213409424	19595.1582641602	19409.1282806396
male	Asian	left	195.0	191.099990844727	187.199996948242	202.799987792969	202.799987792969	202.799987792969	202.799987792969	195.0	195.0	198.899993896484	198.899993896484	95255.1542663574	91888.6744689941	98925.8340454102	96735.5941772461	96492.2341918945	98155.1940917969	99655.9140014648	101116.073913574	21192.5987243652	20503.0787658691
male	Asian	right	191.099990844727	195.0	179.399993896484	191.099990844727	163.799987792969	175.5	179.399993896484	179.399993896484	167.699996948242	175.5	175.5	94884.0671253204	92316.5023384094	97779.8168849945	90443.9174938202	88513.4176540375	87625.3877277374	88146.6226844788	88629.2476444244	16853.2636013031	16930.4835948944
male	Asian	right	210.599990844727	210.599990844727	222.299987792969	214.499984741211	206.699996948242	198.899993896484	187.199996948242	187.199996948242	191.099990844727	214.499984741211	195.0	107172.395187378	106018.580131531	104637.785064697	105394.385101318	100173.844848633	96258.4396591187	95596.4146270752	97960.7897415161	20466.0309906006	19274.3859329224
male	Asian	right	179.399993896484	179.399993896484	187.199996948242	195.0	195.0	187.199996948242	183.299987792969	187.199996948242	187.199996948242	195.0	198.899993896484	89385.6658287048	93085.2060699463	96625.6263008118	98574.8464279175	99410.2264823914	98395.8364162445	93144.8760738373	92886.3060569763	20208.241317749	20267.91132164
male	Asian	left	187.199996948242	187.199996948242	183.299987792969	187.199996948242	191.099990844727	202.799987792969	195.0	191.099990844727	198.899993896484	198.899993896484	187.199996948242	93323.8860855103	92070.8160037994	91593.4559726715	94934.976190567	96287.4962787628	98415.7264175415	97600.2363643646	98057.7063941956	19492.2012710571	19114.2912464142
male	Asian	right	179.399993896484	171.599990844727	183.299987792969	195.0	179.399993896484	183.299987792969	171.599990844727	175.5	175.5	167.699996948242	183.299987792969	89343.532585144	91177.5074329376	98552.0168209076	92895.6522903442	94575.1871509552	89285.6175899506	90250.8675098419	86293.3428382874	16814.6536045074	17934.3435115814
male	Asian	left	195.0	187.199996948242	222.299987792969	206.699996948242	191.099990844727	191.099990844727	195.0	183.299987792969	198.899993896484	175.5	191.099990844727	95289.4720916748	98204.5268497467	96447.7719955444	97606.0718994141	97721.901889801	95347.3870868683	95501.8270740509	95598.35206604	17721.9885292053	19111.9484138489
male	Asian	right	202.799987792969	198.899993896484	210.599990844727	191.099990844727	218.399993896484	191.099990844727	195.0	206.699996948242	187.199996948242	202.799987792969	226.199996948242	100444.5	100912.5	99196.5	100834.5	104344.5	95335.5	97519.5	94438.5	20592.0	22230.0
male	Asian	left	183.299987792969	187.199996948242	171.599990844727	175.5	183.299987792969	187.199996948242	183.299987792969	191.099990844727	198.899993896484	183.299987792969	183.299987792969	93887.4329986572	89969.8828735352	91288.4729156494	91728.0029296875	92167.5329437256	91441.3529205322	94709.1630249023	94976.7030334473	18154.500579834	18154.500579834
male	Asian	right	210.599990844727	214.499984741211	179.399993896484	183.299987792969	206.699996948242	187.199996948242	195.0	187.199996948242	183.299987792969	265.199981689453	202.799987792969	103698.850273132	101610.010368347	91929.0408096313	111913.614898682	99481.0004653931	92913.2057647705	96809.6955871582	92812.7807693481	24563.9538803101	20988.8240432739
male	Asian	right	206.699996948242	206.699996948242	222.299987792969	241.799987792969	175.5	230.099990844727	191.099990844727	195.0	195.0	195.0	195.0	102035.706653595	102274.386669159	113671.357412338	107624.797018051	107445.787006378	102393.726676941	96168.1562709808	96744.9663085938	18358.4711971283	18835.8312282562
male	Mauritius	right	179.400009155273	195.0	183.300003051758	206.700012207031	195.0	187.200012207031	187.200012207031	195.0	195.0	183.300003051758	191.100006103516	94636.6170959473	93542.6671295166	101558.336883545	94775.8470916748	93363.6571350098	92329.377166748	96148.2570495605	99609.1169433594	19313.1894073486	19750.7693939209
male	Mauritius	left	191.100006103516	206.700012207031	210.600006103516	195.0	206.700012207031	198.900009155273	206.700012207031	198.900009155273	206.700012207031	206.700012207031	206.700012207031	97773.784828186	100927.129983902	100947.214984894	101007.469987869	102433.505058289	100425.004959106	101830.955028534	99380.5849075317	21330.2710533142	21370.4410552979
male	Mauritius	right	183.300003051758	179.400009155273	171.600006103516	183.300003051758	175.5	175.5	179.400009155273	179.400009155273	179.400009155273	175.5	175.5	91864.5	88725.0	87886.5	87477.0	87009.0	87379.5	90558.0	90714.0	17550.0	17550.0
male	Mauritius	left	175.5	175.5	175.5	171.600006103516	175.5	171.600006103516	171.600006103516	183.300003051758	183.300003051758	179.400009155273	179.400009155273	88062.0	87282.0	86716.5	87574.5	88549.5	86112.0	89680.5	92352.0	17725.5	17569.5
male	Mauritius	right	183.300003051758	191.100006103516	183.300003051758	183.300003051758	175.5	183.300003051758	195.0	183.300003051758	179.400009155273	175.5	179.400009155273	91853.1914520264	93436.2014770508	87413.0413818359	90347.4014282227	91080.9914398193	90984.4664382935	93378.2864761353	88320.3763961792	17335.8902740479	17741.2952804565
male	Mauritius	left	214.5	195.0	198.900009155273	198.900009155273	195.0	191.100006103516	198.900009155273	198.900009155273	195.0	195.0	195.0	97324.5	98572.5	98982.0	97909.5	96778.5	96252.0	101127.0	100405.5	19305.0	19461.0
female	Mauritius	right	187.200012207031	206.700012207031	206.700012207031	195.0	198.900009155273	191.100006103516	191.100006103516	195.0	187.200012207031	195.0	195.0	97355.5097122192	102481.474960327	97242.0197067261	98868.7097854614	97525.744720459	94839.8145904541	99549.6498184204	92343.0344696045	19274.3859329224	19009.575920105
female	Mauritius	left	191.100006103516	214.5	214.5	202.800003051758	210.600006103516	226.200012207031	206.700012207031	218.400009155273	210.600006103516	230.100006103516	214.5	105481.347827911	109519.797744751	101461.42291069	107333.847789764	108964.047756195	107759.922780991	105759.222822189	109334.547748566	22285.5745410919	22211.4745426178
female	Mauritius	right	179.400009155273	179.400009155273	179.400009155273	175.5	179.400009155273	183.300003051758	187.200012207031	183.300003051758	179.400009155273	179.400009155273	175.5	90696.0628967285	90581.4028930664	88383.752822876	90791.6128997803	89759.6728668213	90103.6528778076	91594.232925415	91556.0129241943	17542.9805603027	17562.0905609131
female	Mauritius	left	183.300003051758	183.300003051758	171.600006103516	171.600006103516	179.400009155273	171.600006103516	175.5	195.0	187.200012207031	175.5	183.300003051758	89227.7114105225	88165.9363937378	84208.4113311768	88764.3914031982	90656.2814331055	86428.486366272	92026.9364547729	93976.7414855957	17818.5152816772	18359.0552902222
female	Mauritius	left	191.100006103516	187.200012207031	179.400009155273	183.300003051758	187.200012207031	183.300003051758	187.200012207031	198.900009155273	206.700012207031	187.200012207031	183.300003051758	93069.4064712524	92355.1214599609	92760.5264663696	92683.3064651489	93918.8264846802	93841.6064834595	97548.1665420532	101274.031600952	18610.0202941895	18359.0552902222
male	Mauritius	right	183.300003051758	214.5	202.800003051758	195.0	191.100006103516	191.100006103516	198.900009155273	187.200012207031	195.0	195.0	195.0	99192.6064682007	99087.3064613342	102351.606674194	94538.3461647034	98392.3264160156	96665.4063034058	95801.9462471008	94559.4061660767	18680.2212181091	18975.0612373352
male	Mauritius	left	179.400009155273	187.200012207031	191.100006103516	187.200012207031	183.300003051758	175.5	171.600006103516	179.400009155273	183.300003051758	179.400009155273	183.300003051758	94089.849029541	95722.7791862488	94110.5190315247	91216.7187538147	91320.0687637329	88281.5784721375	90038.5286407471	87620.1384086609	17466.151676178	17445.4816741943
male	Mauritius	left	195.0	183.300003051758	179.400009155273	187.200012207031	195.0	191.100006103516	195.0	191.100006103516	187.200012207031	179.400009155273	179.400009155273	92761.5	90304.5	90168.0	95043.0	93736.5	91357.5	95218.5	94321.5	18798.0	18564.0
male	Mauritius	right	187.200012207031	195.0	187.200012207031	187.200012207031	191.100006103516	179.400009155273	179.400009155273	183.300003051758	175.5	187.200012207031	179.400009155273	94079.6971130371	95551.5570678711	91454.2171936035	91792.3471832275	90758.0672149658	93085.1971435547	92229.9271697998	91533.7771911621	19392.7494049072	18636.9294281006
male	Mauritius	left	191.100006103516	206.700012207031	198.900009155273	206.700012207031	218.400009155273	202.800003051758	202.800003051758	187.200012207031	195.0	206.700012207031	206.700012207031	94716.1770935059	98813.5169677734	100722.95690918	102254.486862183	103149.536834717	98256.5969848633	99290.876953125	96227.8170471191	21660.2093353271	21540.8693389893
male	Mauritius	right	198.900009155273	191.100006103516	175.5	179.400009155273	179.400009155273	175.5	187.200012207031	195.0	175.5	183.300003051758	179.400009155273	93681.8971252441	91295.0971984863	88490.6072845459	88072.9172973633	89485.1072540283	89524.8872528076	93880.7971191406	93184.6471405029	18756.2694244385	18338.5794372559
male	Mauritius	left	187.200012207031	183.300003051758	179.400009155273	175.5	179.400009155273	187.200012207031	183.300003051758	191.100006103516	195.0	183.300003051758	187.200012207031	92411.0895633698	94098.2296466827	91085.4794979095	93093.9795970917	93997.8046417236	94781.1196804047	96006.3047409058	93857.2096347809	18739.3059253693	18879.900932312
male	Mauritius	right	191.100006103516	187.200012207031	198.900009155273	195.0	198.900009155273	202.800003051758	206.700012207031	214.5	206.700012207031	202.800003051758	214.5	96048.2267894745	100675.576875687	97440.5268154144	102682.126913071	106490.476984024	101453.626890182	103439.701927185	103521.601928711	21027.8253917694	21498.7504005432
male	Mauritius	left	191.100006103516	183.300003051758	195.0	191.100006103516	206.700012207031	191.100006103516	202.800003051758	206.700012207031	206.700012207031	191.100006103516	198.900009155273	94755.9570922852	96963.7470245361	95452.1070709229	94000.1371154785	98853.2969665527	101777.126876831	103368.326828003	104104.25680542	20486.6993713379	20725.3793640137
male	Mauritius	right	175.5	171.600006103516	167.699996948242	167.699996948242	171.600006103516	179.400009155273	179.400009155273	179.400009155273	179.400009155273	175.5	175.5	86104.3992519379	86144.5692539215	84517.684173584	86787.2892856598	88815.8743858337	85843.2942390442	89579.1044235229	89137.2344017029	17775.2258777618	17735.0558757782
male	Mauritius	left	183.300003051758	179.400009155273	183.300003051758	183.300003051758	187.200012207031	187.200012207031	191.100006103516	187.200012207031	191.100006103516	187.200012207031	191.100006103516	88684.4430027008	87913.8029766083	91827.8431091309	93105.4831523895	95599.9232368469	94322.2831935883	92740.4431400299	93713.8831729889	19266.0006523132	19570.2006626129
male	Mauritius	right	195.0	187.200012207031	187.200012207031	198.900009155273	202.800003051758	195.0	187.200012207031	183.300003051758	187.200012207031	202.800003051758	198.900009155273	96781.2378730774	97293.3079147339	93098.2725734711	101015.663217545	99105.2480621338	94339.057674408	94792.0427112579	93728.5126247406	20561.5816726685	20305.5466518402
male	Mauritius	left	187.200012207031	187.200012207031	187.200012207031	179.400009155273	187.200012207031	179.400009155273	175.5	187.200012207031	191.100006103516	183.300003051758	183.300003051758	93590.6476135254	98278.0579948425	91227.2474212646	90675.7873764038	93984.5476455688	89238.0522594452	93531.5626087189	94910.212720871	18729.9465236664	18808.7265300751
male	Mauritius	right	202.800003051758	191.100006103516	187.200012207031	187.200012207031	202.800003051758	195.0	191.100006103516	183.300003051758	187.200012207031	198.900009155273	195.0	98282.7331390381	96409.9530792236	93256.8029785156	98836.9231567383	101474.103240967	95454.4530487061	92568.842956543	94804.7130279541	19893.510635376	19645.0806274414
male	Mauritius	left	195.0	198.900009155273	202.800003051758	210.600006103516	206.700012207031	198.900009155273	195.0	202.800003051758	206.700012207031	202.800003051758	210.600006103516	97512.4863586426	99122.406463623	100376.64654541	100058.406524658	102286.086669922	100732.326568604	98654.4064331055	103165.926727295	19562.4012756348	19861.921295166
male	Mauritius	right	195.0	198.900009155273	187.200012207031	187.200012207031	191.100006103516	187.200012207031	187.200012207031	191.100006103516	198.900009155273	191.100006103516	191.100006103516	101069.286590576	95565.6062316895	92289.6060180664	94330.086151123	98935.206451416	92102.4060058594	93731.0461120605	94498.5661621094	18345.6011962891	18195.8411865234
male	Mauritius	left	175.5	198.900009155273	179.400009155273	175.5	198.900009155273	187.200012207031	187.200012207031	195.0	195.0	183.300003051758	195.0	95033.2480430603	92273.0230998993	88345.7231807709	93625.348072052	95459.3230342865	90513.1481361389	96107.6980209351	98256.5979766846	20192.249584198	20840.6245708466
male	Mauritius	right	195.0	191.100006103516	198.900009155273	183.300003051758	191.100006103516	187.200012207031	179.400009155273	187.200012207031	183.300003051758	187.200012207031	198.900009155273	99196.5	95901.0	95238.0	94224.0	97285.5	91806.0	92547.0	93697.5	18934.5	19656.0
male	Mauritius	left	175.5	171.600006103516	171.600006103516	171.600006103516	183.300003051758	179.400009155273	183.300003051758	179.400009155273	183.300003051758	179.400009155273	175.5	86404.5	87867.0	87984.0	89602.5	89329.5	88705.5	90421.5	92839.5	18076.5	17823.0
male	Mauritius	right	198.900009155273	198.900009155273	191.100006103516	191.100006103516	191.100006103516	191.100006103516	191.100006103516	195.0	191.100006103516	187.200012207031	191.100006103516	97919.6431274414	96811.263092041	94097.6430053711	94174.0830078125	95932.2030639648	94594.5030212402	96295.2930755615	95798.4330596924	18517.5905914307	18574.9205932617
male	Mauritius	left	195.0	183.300003051758	183.300003051758	187.200012207031	187.200012207031	195.0	191.100006103516	195.0	195.0	183.300003051758	187.200012207031	95804.479637146	92532.1844787598	89524.6993331909	93137.4645080566	95596.4146270752	90924.4094009399	96674.5696792603	98736.3047790527	18063.8258743286	18158.4008789063
male	Mauritius	left	191.100006103516	187.200012207031	198.900009155273	195.0	195.0	191.100006103516	198.900009155273	198.900009155273	195.0	198.900009155273	195.0	91789.4267101288	94574.0267620087	95925.3767871857	99672.3018569946	97358.6268138885	94594.5017623901	98730.451839447	96621.5268001556	20495.4753818512	20434.0503807068
male	Mauritius	right	187.200012207031	191.100006103516	198.900009155273	179.400009155273	187.200012207031	187.200012207031	183.300003051758	191.100006103516	187.200012207031	191.100006103516	195.0	94322.2831935883	94302.0031929016	93673.3231716156	94423.6831970215	95843.2832450867	93754.4431743622	93896.4031791687	94443.9631977081	19691.8806667328	19793.280670166
male	Mauritius	left	183.300003051758	179.400009155273	195.0	183.300003051758	179.400009155273	191.100006103516	183.300003051758	191.100006103516	191.100006103516	183.300003051758	179.400009155273	90479.0266857147	93243.1517372131	90601.8766880035	93345.5267391205	91584.6767063141	89393.8516654968	92506.0517234802	93775.5017471313	19144.1253566742	18714.1503486633
male	Mauritius	right	198.900009155273	191.100006103516	183.300003051758	187.200012207031	195.0	183.300003051758	187.200012207031	195.0	179.400009155273	191.100006103516	202.800003051758	96882.6346893311	92229.5444641113	91945.8194503784	93213.1245117188	98528.2397689819	91227.0494155884	97336.5947113037	93175.2945098877	18744.7659072876	19406.7909393311
male	Mauritius	left	191.100006103516	187.200012207031	179.400009155273	179.400009155273	179.400009155273	183.300003051758	187.200012207031	187.200012207031	206.700012207031	179.400009155273	179.400009155273	92219.9864578247	93281.7614746094	87876.3613891602	90733.5014343262	92374.4264602661	91640.8364486694	93397.5914764404	97123.4565353394	17876.4302825928	17992.2602844238
male	Mauritius	right	191.100006103516	187.200012207031	187.200012207031	183.300003051758	195.0	187.200012207031	179.400009155273	179.400009155273	183.300003051758	187.200012207031	198.900009155273	94255.2061462402	93337.9260864258	92982.2460632324	94180.3261413574	95846.40625	91391.0459594727	91840.3259887695	90136.8058776855	18420.4812011719	19113.1212463379
male	Mauritius	left	171.600006103516	175.5	179.400009155273	171.600006103516	175.5	167.699996948242	171.600006103516	179.400009155273	179.400009155273	175.5	171.600006103516	84820.3255310059	87890.4057312012	87984.0057373047	86243.0456237793	84801.6055297852	84520.8055114746	86935.6856689453	90792.0059204102	16810.5610961914	16417.4410705566
male	Mauritius	right	175.5	175.5	179.400009155273	179.400009155273	179.400009155273	175.5	175.5	175.5	171.600006103516	179.400009155273	179.400009155273	88593.9628295898	90371.1928863525	87867.7828063965	89931.6628723145	89109.9328460693	87294.4827880859	91001.8229064941	87160.7127838135	17428.3205566406	17657.6405639648
male	Mauritius	left	187.200012207031	179.400009155273	191.100006103516	187.200012207031	198.900009155273	191.100006103516	187.200012207031	187.200012207031	183.300003051758	198.900009155273	195.0	90557.6173667908	95501.0627689362	93255.8325862885	97746.2929515839	97884.1579627991	93925.4626407623	95323.8077545166	94161.8026599884	19852.5616149902	19990.4266262054
male	Mauritius	right	206.700012207031	195.0	195.0	191.100006103516	206.700012207031	198.900009155273	202.800003051758	191.100006103516	198.900009155273	210.600006103516	210.600006103516	101021.306900024	98097.4769897461	97480.887008667	102433.496856689	104104.25680542	98316.2669830322	97321.7670135498	97978.1369934082	21262.4093475342	21620.4293365479
male	Mauritius	left	210.600006103516	202.800003051758	202.800003051758	210.600006103516	202.800003051758	206.700012207031	210.600006103516	206.700012207031	210.600006103516	198.900009155273	210.600006103516	101717.456878662	103905.356811523	101995.916870117	103069.976837158	105237.98677063	103885.466812134	106510.946731567	106033.586746216	20506.5893707275	21401.6393432617
male	Mauritius	right	198.900009155273	198.900009155273	198.900009155273	210.600006103516	206.700012207031	198.900009155273	198.900009155273	195.0	191.100006103516	206.700012207031	202.800003051758	98262.4515533447	100386.001586914	104034.646644592	105772.096672058	103050.091629028	98030.7915496826	105540.436668396	96389.8665237427	20347.4703216553	20443.9953231812
male	Mauritius	left	191.100006103516	214.5	202.800003051758	202.800003051758	210.600006103516	195.0	195.0	210.600006103516	202.800003051758	206.700012207031	210.600006103516	97451.6415405273	102297.196617126	99691.0215759277	102702.601623535	101621.521606445	97026.9315338135	106524.99168396	101814.571609497	20482.6053237915	20810.7903289795
male	Mauritius	left	183.300003051758	183.300003051758	179.400009155273	179.400009155273	187.200012207031	195.0	187.200012207031	191.100006103516	195.0	187.200012207031	202.800003051758	87760.5313873291	91293.3464431763	90038.5214233398	94555.891494751	97567.4715423584	93127.321472168	95656.276512146	95810.7165145874	18455.580291748	19266.3903045654
female	Mauritius	left	175.5	171.600006103516	175.5	183.300003051758	202.800003051758	183.300003051758	206.700012207031	187.200012207031	198.900009155273	198.900009155273	187.200012207031	87510.3493213654	87831.7093372345	87490.2643203735	94740.949678421	94620.4396724701	98295.9948539734	96387.9197597504	94218.7396526337	20346.106004715	20326.0210037231
female	Mauritius	right	191.100006103516	187.200012207031	187.200012207031	183.300003051758	187.200012207031	191.100006103516	179.400009155273	183.300003051758	183.300003051758	187.200012207031	191.100006103516	93764.3864822388	92239.2914581299	91486.396446228	93841.6064834595	94845.4664993286	91640.8364486694	91177.5164413452	93011.4914703369	18455.580291748	18590.7152938843
female	Mauritius	left	171.600006103516	175.5	171.600006103516	183.300003051758	183.300003051758	179.400009155273	187.200012207031	187.200012207031	191.100006103516	183.300003051758	187.200012207031	87702.6163864136	86891.8063735962	89015.3564071655	91930.4114532471	91486.396446228	91042.381439209	93397.5914764404	92451.6464614868	18185.3102874756	17934.3452835083
female	Mauritius	right	210.600006103516	218.400009155273	202.800003051758	218.400009155273	218.400009155273	202.800003051758	206.700012207031	202.800003051758	206.700012207031	218.400009155273	218.400009155273	110652.755355835	103616.375015259	104070.335037231	109631.345306396	107512.865203857	100457.569862366	103937.930030823	101743.789924622	20882.1610107422	21222.6310272217
female	Mauritius	left	195.0	195.0	187.200012207031	202.800003051758	206.700012207031	202.800003051758	206.700012207031	210.600006103516	214.5	198.900009155273	198.900009155273	98627.0979690552	95848.3480262756	94699.7980499268	100164.672937393	103165.722875595	101943.072900772	104462.472848892	106611.372804642	21229.6495628357	21118.4995651245
female	Mauritius	right	191.100006103516	187.200012207031	191.100006103516	202.800003051758	214.5	187.200012207031	183.300003051758	187.200012207031	195.0	206.700012207031	195.0	94026.4695510864	93269.8695144653	100306.249855042	101289.829902649	96863.7196884155	90697.4293899536	96031.4596481323	90224.5543670654	20617.3509979248	19955.3259658813
female	Mauritius	left	187.200012207031	187.200012207031	195.0	187.200012207031	202.800003051758	218.400009155273	183.300003051758	187.200012207031	214.5	202.800003051758	206.700012207031	93860.9114837646	96177.5115203857	93513.4214782715	103590.631637573	104787.541656494	102721.90662384	94111.8764877319	96969.0165328979	20077.2003173828	20173.7253189087
female	Mauritius	right	183.300003051758	195.0	191.100006103516	191.100006103516	195.0	187.200012207031	191.100006103516	183.300003051758	191.100006103516	202.800003051758	195.0	92297.2064590454	96119.5965194702	92393.7314605713	101370.556602478	95945.8515167236	95192.9565048218	94710.3314971924	94247.0114898682	19768.3203125	19305.0003051758
female	Mauritius	left	179.400009155273	175.5	191.100006103516	191.100006103516	191.100006103516	191.100006103516	191.100006103516	191.100006103516	191.100006103516	195.0	187.200012207031	89033.4928436279	91001.8229064941	93677.2229919434	95855.7630615234	92568.842956543	96429.063079834	97422.7831115723	98492.943145752	18976.2306060791	18555.8105926514
female	Mauritius	right	175.5	187.200012207031	191.100006103516	183.300003051758	183.300003051758	195.0	195.0	195.0	191.100006103516	187.200012207031	198.900009155273	90099.3658752441	95153.766204834	92102.4060058594	93824.6461181641	96988.3263244629	97119.3663330078	95434.5662231445	95865.1262512207	17727.8411560059	18308.1611938477
female	Mauritius	left	175.5	179.400009155273	183.300003051758	195.0	191.100006103516	191.100006103516	191.100006103516	195.0	191.100006103516	187.200012207031	187.200012207031	87782.3696346283	91998.2696170807	94894.4096050262	95920.8896007538	93556.3196105957	96415.7995986938	97937.1895923615	100356.749582291	19521.4499187469	19338.1499195099
female	Mauritius	right	198.900009155273	202.800003051758	214.5	202.800003051758	210.600006103516	198.900009155273	202.800003051758	195.0	202.800003051758	206.700012207031	195.0	102803.029975891	107872.250221252	104051.420036316	103162.414993286	102689.539970398	101062.849891663	100098.184844971	100022.524841309	20409.285987854	19860.7509613037
female	Mauritius	left	183.300003051758	195.0	198.900009155273	198.900009155273	206.700012207031	198.900009155273	214.5	222.300003051758	226.200012207031	198.900009155273	202.800003051758	94051.4230632782	98756.7729663849	97626.7479896545	99590.3979492188	100998.297920227	101924.547901154	106037.097816467	113428.572664261	21340.7995605469	21470.4745578766
female	Mauritius	right	195.0	195.0	191.100006103516	183.300003051758	187.200012207031	183.300003051758	198.900009155273	210.600006103516	191.100006103516	187.200012207031	191.100006103516	98687.1615600586	100212.256584167	90926.5514373779	93841.6064834595	94806.8564987183	95791.4115142822	99555.8865737915	99787.5465774536	18339.750289917	18474.8852920532
female	Mauritius	left	222.300003051758	210.600006103516	202.800003051758	202.800003051758	230.100006103516	222.300003051758	222.300003051758	226.200012207031	226.200012207031	226.200012207031	218.400009155273	106544.296684265	106833.871688843	99729.6315765381	108204.52671051	111003.751754761	108802.981719971	111138.886756897	110308.771743774	22644.7653579712	22142.8353500366
female	Mauritius	right	202.800003051758	191.100006103516	210.600006103516	187.200012207031	191.100006103516	187.200012207031	187.200012207031	195.0	183.300003051758	191.100006103516	191.100006103516	95810.1270599365	104879.966781616	98375.9369812012	95929.4670562744	94656.5070953369	96625.6170349121	95989.1370544434	92667.5071563721	19333.0794067383	19253.5194091797
female	Mauritius	left	179.400009155273	191.100006103516	202.800003051758	198.900009155273	191.100006103516	222.300003051758	195.0	202.800003051758	187.200012207031	191.100006103516	191.100006103516	92852.9595851898	102092.060041428	99601.5199184418	96207.154750824	101790.78502655	98677.609872818	101228.404998779	93636.2746238708	19482.4509620667	19884.1509819031
female	Mauritius	left	195.0	191.100006103516	187.200012207031	210.600006103516	187.200012207031	191.100006103516	202.800003051758	206.700012207031	206.700012207031	195.0	195.0	99006.7730541229	94398.1426792145	96269.1678314209	100050.608139038	96603.9828586578	94555.7026920319	101252.003236771	103004.858379364	19261.711566925	19025.371547699
female	Mauritius	right	187.200012207031	183.300003051758	187.200012207031	191.100006103516	191.100006103516	195.0	187.200012207031	195.0	187.200012207031	191.100006103516	195.0	91601.4524517059	96997.8828907013	93728.5126247406	100326.338161469	95540.4527721405	92093.8274917603	96347.9478378296	95402.5877609253	19143.541557312	19320.7965717316
female	Mauritius	left	187.200012207031	187.200012207031	214.5	214.5	214.5	195.0	195.0	198.900009155273	202.800003051758	210.600006103516	206.700012207031	92586.0	95842.5	100854.0	106236.0	101848.5	95862.0	94867.5	101926.5	20962.5	21138.0
female	Mauritius	right	206.700012207031	210.600006103516	202.800003051758	222.300003051758	206.700012207031	222.300003051758	202.800003051758	191.100006103516	187.200012207031	214.5	206.700012207031	105424.606666565	107606.07170105	101949.706611633	108802.981719971	110501.821746826	99941.986579895	102953.566627502	97123.4565353394	21003.8403320313	20038.5903167725
female	Mauritius	left	179.400009155273	198.900009155273	191.100006103516	187.200012207031	195.0	191.100006103516	187.200012207031	187.200012207031	198.900009155273	195.0	202.800003051758	91447.7864456177	96486.3915252686	94150.4864883423	96872.4915313721	97741.216545105	95501.8365097046	95443.9215087891	98127.3165512085	19111.950302124	19768.3203125
female	Mauritius	right	187.200012207031	191.100006103516	187.200012207031	187.200012207031	187.200012207031	179.400009155273	183.300003051758	187.200012207031	195.0	191.100006103516	187.200012207031	93957.4364852905	96080.9865188599	92470.951461792	95752.8015136719	93358.9814758301	91409.1764450073	92026.9364547729	95714.1915130615	19015.4253005981	18571.4102935791
female	Mauritius	left	195.0	198.900009155273	195.0	187.200012207031	187.200012207031	195.0	191.100006103516	195.0	198.900009155273	187.200012207031	191.100006103516	96775.9665298462	97200.6765365601	92007.6314544678	94131.1814880371	96563.6115264893	93494.1164779663	100521.13658905	99285.616569519	18803.0702972412	18822.3752975464
female	Mauritius	right	195.0	202.800003051758	206.700012207031	198.900009155273	198.900009155273	202.800003051758	198.900009155273	202.800003051758	195.0	214.5	206.700012207031	100077.126525879	103353.126739502	102435.846679688	102360.966674805	102042.726654053	100620.006561279	98822.8864440918	102286.086669922	19805.7612915039	19431.3612670898
female	Mauritius	left	187.200012207031	191.100006103516	195.0	206.700012207031	210.600006103516	202.800003051758	202.800003051758	206.700012207031	198.900009155273	206.700012207031	222.300003051758	94051.4230632782	97830.5229854584	101202.072916031	102202.422895432	105259.047832489	101628.147907257	102721.12288475	101109.447917938	21803.9245510101	22619.0245342255
female	Mauritius	right	195.0	191.100006103516	195.0	179.400009155273	183.300003051758	195.0	179.400009155273	179.400009155273	179.400009155273	187.200012207031	179.400009155273	99349.5729541779	95607.5230312347	87882.5981903076	91791.3731098175	95459.3230342865	90550.198135376	91476.4481163025	91476.4481163025	19284.52460289	19099.2746067047
female	Mauritius	left	195.0	183.300003051758	183.300003051758	191.100006103516	210.600006103516	183.300003051758	187.200012207031	206.700012207031	214.5	210.600006103516	198.900009155273	94784.429605484	94399.4996070862	95792.5796012878	101383.229578018	95810.9096012115	92474.849615097	99293.6095867157	104737.619564056	22289.2799072266	20767.889913559
female	Mauritius	right	202.800003051758	198.900009155273	191.100006103516	202.800003051758	214.5	218.400009155273	202.800003051758	183.300003051758	198.900009155273	214.5	218.400009155273	102678.033279419	97728.5431213379	99276.4531707764	104627.253341675	108984.333480835	105181.443359375	100270.173202515	98187.1831359863	21021.0006713867	20963.6706695557
female	Mauritius	left	222.300003051758	222.300003051758	218.400009155273	249.600006103516	241.800003051758	253.5	245.700012207031	241.800003051758	230.100006103516	249.600006103516	249.600006103516	108353.703460693	106958.673416138	115539.063690186	123679.923950195	125571.81401062	121386.723876953	123546.153945923	122323.11390686	24078.600769043	24040.3807678223
female	Mauritius	right	191.100006103516	183.300003051758	187.200012207031	191.100006103516	183.300003051758	183.300003051758	175.5	187.200012207031	179.400009155273	187.200012207031	191.100006103516	95053.1430358887	91670.6729278564	95110.4730377197	92530.6229553223	93409.6829833984	88249.9828186035	92358.6329498291	90887.162902832	17753.1905670166	18269.1605834961
female	Mauritius	left	206.700012207031	198.900009155273	195.0	202.800003051758	202.800003051758	191.100006103516	191.100006103516	206.700012207031	195.0	222.300003051758	195.0	98951.5831604004	98091.6331329346	97919.6431274414	107245.323425293	95683.7730560303	94479.8430175781	98072.5231323242	101646.09324646	20772.5706634521	19415.7606201172
female	Mauritius	right	187.200012207031	198.900009155273	187.200012207031	191.100006103516	202.800003051758	187.200012207031	191.100006103516	198.900009155273	191.100006103516	198.900009155273	202.800003051758	96065.9730682373	96218.8530731201	94613.6130218506	97097.9131011963	98301.8431396484	93925.6529998779	96046.863067627	97002.3630981445	19549.5306243896	19568.640625
female	Mauritius	left	198.900009155273	183.300003051758	187.200012207031	198.900009155273	191.100006103516	191.100006103516	183.300003051758	222.300003051758	269.100006103516	195.0	195.0	94021.2030029297	94957.5930328369	96524.6130828857	96581.9430847168	96085.0830688477	94288.7430114746	101168.343231201	124291.443969727	18861.570602417	19052.6706085205
female	Mauritius	right	198.900009155273	191.100006103516	191.100006103516	195.0	187.200012207031	187.200012207031	187.200012207031	195.0	191.100006103516	198.900009155273	191.100006103516	96702.4578666687	97332.6979179382	93649.7326183319	100129.388145447	96269.1678314209	93117.9675750732	96978.1878890991	96564.5928554535	19872.2566165924	19005.6765460968
female	Mauritius	left	175.5	183.300003051758	191.100006103516	187.200012207031	187.200012207031	183.300003051758	187.200012207031	198.900009155273	187.200012207031	187.200012207031	187.200012207031	89806.8614196777	93204.5414733887	93069.4064712524	95675.5815124512	94111.8764877319	92181.3764572144	98397.586555481	96274.0365219116	18262.5302886963	18378.3602905273
male	Mauritius	right	195.0	202.800003051758	198.900009155273	198.900009155273	198.900009155273	195.0	191.100006103516	198.900009155273	183.300003051758	195.0	191.100006103516	98818.2048797607	98275.9098529816	94600.3546714783	101067.724990845	99641.6899204254	95062.3096942902	96769.534778595	94037.9746437073	20305.9360027313	19763.6409759521
male	Mauritius	left	171.600006103516	195.0	191.100006103516	191.100006103516	195.0	191.100006103516	175.5	187.200012207031	195.0	195.0	191.100006103516	91182.0	95101.5	93639.0	96076.5	96193.5	93327.0	90031.5	96057.0	19617.0	19129.5
male	Mauritius	right	230.100006103516	218.400009155273	210.600006103516	210.600006103516	206.700012207031	206.700012207031	191.100006103516	195.0	187.200012207031	202.800003051758	210.600006103516	110548.043992996	107101.418712616	104186.558475494	106096.973630905	105919.718616486	101192.918231964	97116.0529003143	96426.7278442383	20660.0566806793	21329.6867351532
male	Mauritius	left	187.200012207031	187.200012207031	191.100006103516	187.200012207031	191.100006103516	206.700012207031	202.800003051758	218.400009155273	210.600006103516	195.0	191.100006103516	93433.087600708	96958.4928874969	95461.6727657318	98415.9230060577	99262.8080749512	100109.693143845	105447.038578033	104068.388465881	19517.7465877533	19301.1015701294
male	Mauritius	right	195.0	191.100006103516	183.300003051758	210.600006103516	210.600006103516	198.900009155273	198.900009155273	198.900009155273	195.0	202.800003051758	210.600006103516	97003.5270233154	96148.2570495605	96128.3670501709	101797.016876221	99748.3469390869	100444.496917725	97620.1170043945	96327.2670440674	20924.2793579102	21401.6393432617
male	Mauritius	right	202.800003051758	206.700012207031	195.0	198.900009155273	198.900009155273	195.0	195.0	202.800003051758	183.300003051758	198.900009155273	195.0	98899.5165634155	99633.1065750122	98552.0265579224	99343.5315704346	97857.046546936	95830.0215148926	96833.8815307617	98706.4665603638	19498.0503082275	19285.6953048706
male	Mauritius	left	175.5	187.200012207031	191.100006103516	187.200012207031	191.100006103516	191.100006103516	195.0	198.900009155273	198.900009155273	195.0	187.200012207031	92297.2064590454	96505.6965255737	93532.7264785767	96969.0165328979	96023.0715179443	95579.0565109253	100714.186592102	97837.7415466309	19092.6453018188	18860.9852981567
male	Mauritius	right	171.600006103516	179.400009155273	191.100006103516	183.300003051758	167.699996948242	167.699996948242	171.600006103516	179.400009155273	183.300003051758	167.699996948242	171.600006103516	87256.2627868652	92167.5329437256	91766.2229309082	86606.5227661133	83892.9026794434	85058.6127166748	87409.142791748	90562.2928924561	16472.820526123	16683.0305328369
male	Mauritius	left	171.600006103516	175.5	179.400009155273	175.5	179.400009155273	171.600006103516	183.300003051758	179.400009155273	187.200012207031	179.400009155273	179.400009155273	85326.1527252197	87810.4528045654	87810.4528045654	88765.952835083	88517.5228271484	88957.0528411865	91020.9329071045	89014.3828430176	17390.1005554199	17275.4405517578
male	Mauritius	right	198.900009155273	187.200012207031	202.800003051758	202.800003051758	191.100006103516	191.100006103516	191.100006103516	195.0	195.0	195.0	191.100006103516	96939.3796920776	97979.7047424316	99228.0948028564	98830.8797836304	98131.0247497559	97147.4447021484	100533.229866028	93553.5945281982	18858.2559127808	18612.3609008789
male	Mauritius	left	179.400009155273	183.300003051758	175.5	179.400009155273	195.0	187.200012207031	187.200012207031	198.900009155273	183.300003051758	191.100006103516	210.600006103516	92475.4394760132	90451.5343780518	90621.7693862915	94348.0245666504	99606.394821167	93061.8045043945	95615.3296279907	95180.2846069336	18442.1258926392	19747.2609558105
male	Mauritius	right	195.0	187.200012207031	195.0	195.0	202.800003051758	191.100006103516	187.200012207031	183.300003051758	187.200012207031	198.900009155273	206.700012207031	95440.798034668	92217.4481010437	95477.848033905	97515.5979919434	99905.3229427338	92976.9730854034	94051.4230632782	97015.423002243	20914.7245693207	21618.6745548248
male	Mauritius	left	191.100006103516	191.100006103516	179.400009155273	175.5	195.0	191.100006103516	198.900009155273	214.5	191.100006103516	198.900009155273	191.100006103516	91091.5259399414	95228.6462097168	92158.5660095215	96838.5663146973	95191.2062072754	94835.526184082	98654.4064331055	97680.9663696289	18776.1612243652	18701.2812194824
male	Mauritius	right	183.300003051758	187.200012207031	179.400009155273	179.400009155273	191.100006103516	179.400009155273	167.699996948242	171.600006103516	183.300003051758	183.300003051758	183.300003051758	89978.6593551636	92834.8244934082	89127.4843139648	93421.1895217896	92853.7394943237	86800.939201355	87368.3892288208	89259.8893203735	18120.5708770752	18007.080871582
male	Mauritius	left	183.300003051758	191.100006103516	187.200012207031	191.100006103516	198.900009155273	195.0	206.700012207031	187.200012207031	195.0	202.800003051758	206.700012207031	94234.5345611572	95010.0495986938	96674.5696792603	98395.8347625732	100230.589851379	97658.1497268677	101176.339897156	97639.2347259521	19312.2159347534	19785.0909576416
male	Mauritius	right	206.700012207031	206.700012207031	198.900009155273	210.600006103516	214.5	210.600006103516	202.800003051758	198.900009155273	210.600006103516	218.400009155273	218.400009155273	103881.185028076	102708.454971313	98679.5597763062	109952.90032196	107304.800193787	99530.7348175049	99057.8597946167	99095.6897964478	20711.9260025024	20711.9260025024
male	Mauritius	left	206.700012207031	202.800003051758	198.900009155273	206.700012207031	210.600006103516	210.600006103516	198.900009155273	210.600006103516	206.700012207031	210.600006103516	206.700012207031	102355.5	99859.5	101790.0	104773.5	102687.0	102901.5	104695.5	105748.5	21060.0	20884.5
male	Mauritius	right	191.100006103516	195.0	175.5	191.100006103516	183.300003051758	175.5	183.300003051758	183.300003051758	187.200012207031	187.200012207031	183.300003051758	95185.3591346741	91878.1588172913	89377.0885772705	94668.609085083	91444.0887756348	90079.8686447144	92642.948890686	93986.4990196228	17631.5116920471	17445.4816741943
male	Mauritius	left	179.400009155273	183.300003051758	183.300003051758	183.300003051758	191.100006103516	187.200012207031	183.300003051758	187.200012207031	191.100006103516	191.100006103516	183.300003051758	88595.3266506195	91441.3517036438	90335.7016830444	94963.0517692566	94614.9767627716	92854.1267299652	93509.3267421722	95352.0767765045	19983.6003723145	19410.3003616333
male	Mauritius	right	206.700012207031	198.900009155273	195.0	214.5	210.600006103516	214.5	195.0	202.800003051758	183.300003051758	191.100006103516	206.700012207031	101043.934890747	99133.5197982788	103446.140007019	99663.1398239136	104959.340080261	99625.3098220825	104032.5050354	95237.0296096802	19501.3659439087	20182.3059768677
male	Mauritius	left	183.300003051758	187.200012207031	195.0	191.100006103516	191.100006103516	183.300003051758	187.200012207031	202.800003051758	202.800003051758	195.0	187.200012207031	93424.5	91455.0	92488.5	97461.0	93834.0	91825.5	97422.0	100035.0	19714.5	19051.5
male	Mauritius	right	175.5	187.200012207031	183.300003051758	187.200012207031	195.0	187.200012207031	187.200012207031	171.600006103516	175.5	191.100006103516	191.100006103516	89724.9658508301	92345.7660217285	92008.8059997559	95172.4862060547	94872.9661865234	93337.9260864258	89743.6858520508	87253.9256896973	18626.4012145996	18588.9612121582
male	Mauritius	left	183.300003051758	202.800003051758	198.900009155273	210.600006103516	214.5	202.800003051758	198.900009155273	195.0	191.100006103516	206.700012207031	210.600006103516	94253.4495620728	100192.759849548	102273.409950256	104354.060050964	101327.65990448	97620.3197250366	99663.1398239136	96901.5496902466	20087.73097229	20371.4559860229
male	Mauritius	right	191.100006103516	179.400009155273	191.100006103516	187.200012207031	187.200012207031	191.100006103516	187.200012207031	187.200012207031	179.400009155273	195.0	191.100006103516	93232.0395126343	92740.2494888306	93610.3395309448	95142.4546051025	94366.9395675659	95047.8796005249	94461.5145721436	90489.3643798828	18196.2308807373	18252.9758834839
male	Mauritius	right	198.900009155273	191.100006103516	195.0	206.700012207031	202.800003051758	198.900009155273	198.900009155273	195.0	202.800003051758	198.900009155273	198.900009155273	96872.4915313721	100598.356590271	98899.5165634155	104382.136650085	101679.436607361	97876.3515472412	99671.7165756226	95945.8515167236	20250.9453201294	20057.8953170776
male	Mauritius	left	183.300003051758	191.100006103516	198.900009155273	195.0	187.200012207031	191.100006103516	195.0	183.300003051758	187.200012207031	195.0	183.300003051758	93522.0	96720.0	97831.5	98982.0	97558.5	94906.5	94321.5	94360.5	19266.0	18427.5
male	Mauritius	right	183.300003051758	183.300003051758	198.900009155273	198.900009155273	183.300003051758	183.300003051758	179.400009155273	183.300003051758	175.5	191.100006103516	187.200012207031	91536.902923584	94326.9630126953	95091.3630371094	96658.3830871582	94403.4030151367	92626.172958374	91020.9329071045	88211.7628173828	18460.2605895996	18020.7305755615
male	Mauritius	left	179.400009155273	179.400009155273	183.300003051758	183.300003051758	179.400009155273	183.300003051758	187.200012207031	175.5	179.400009155273	179.400009155273	179.400009155273	88173.5428161621	89797.892868042	89969.8828735352	93199.4729766846	91976.4329376221	93084.8129730225	91556.0129241943	89721.4528656006	17581.2005615234	17581.2005615234
male	Mauritius	right	179.400009155273	187.200012207031	187.200012207031	198.900009155273	195.0	202.800003051758	183.300003051758	191.100006103516	179.400009155273	195.0	206.700012207031	90441.0	94809.0	93307.5	96505.5	100308.0	96388.5	91923.0	92566.5	19695.0	19909.5
male	Mauritius	left	183.300003051758	183.300003051758	191.100006103516	191.100006103516	195.0	187.200012207031	187.200012207031	191.100006103516	183.300003051758	195.0	198.900009155273	89504.997253418	89624.3372497559	91255.317199707	98236.7069854736	97858.7969970703	94397.9371032715	96168.1470489502	94517.2770996094	20128.6793823242	20108.7893829346
male	Mauritius	right	171.600006103516	179.400009155273	183.300003051758	191.100006103516	195.0	187.200012207031	183.300003051758	191.100006103516	179.400009155273	191.100006103516	187.200012207031	87170.077091217	92271.0825061798	93354.3075942993	96446.4228458405	97687.2079467773	94201.1926631927	94654.1777000427	90853.0423908234	19517.7465877533	19537.4415893555
male	Mauritius	left	167.699996948242	187.200012207031	187.200012207031	187.200012207031	175.5	179.400009155273	187.200012207031	183.300003051758	195.0	187.200012207031	175.5	89317.9994106293	96408.0047607422	92953.3845901489	93134.1495990753	91326.4995098114	88213.3243560791	91527.3495197296	93214.4896030426	18658.965921402	18197.0108985901
male	Mauritius	right	179.400009155273	167.699996948242	163.800003051758	167.699996948242	171.600006103516	163.800003051758	179.400009155273	183.300003051758	163.800003051758	167.699996948242	171.600006103516	86867.6292896271	84216.4091587067	83051.479101181	85260.8292102814	86285.1642608643	83593.7741279602	89599.1894245148	85260.8292102814	17574.3758678436	17755.14087677
male	Mauritius	left	171.600006103516	183.300003051758	179.400009155273	187.200012207031	167.699996948242	175.5	183.300003051758	175.5	187.200012207031	175.5	175.5	87297.207321167	91314.987197876	91016.6372070313	89644.2272491455	88868.5172729492	88470.7172851563	86879.5173339844	89763.5672454834	17344.0794677734	17383.8594665527
male	Mauritius	right	195.0	183.300003051758	191.100006103516	198.900009155273	198.900009155273	191.100006103516	195.0	198.900009155273	179.400009155273	206.700012207031	206.700012207031	95186.9130401611	100709.703216553	96046.863067627	99028.0231628418	100289.283203125	95645.5530548096	96945.0330963135	96218.8530731201	19530.4206237793	19683.3006286621
male	Mauritius	left	179.400009155273	179.400009155273	175.5	187.200012207031	187.200012207031	187.200012207031	191.100006103516	195.0	191.100006103516	187.200012207031	195.0	89581.4443359375	90773.0893936157	92097.1394577026	93175.2945098877	96504.3346710205	92324.119468689	98641.7297744751	95274.8596115112	18120.5708770752	18536.7008972168
male	Mauritius	right	183.300003051758	183.300003051758	175.5	179.400009155273	191.100006103516	175.5	187.200012207031	183.300003051758	163.800003051758	183.300003051758	183.300003051758	92328.5980987549	90068.5481452942	89123.7731647491	91087.4231243134	92439.7480964661	88753.2731723785	92680.573091507	88234.5731830597	19562.399597168	19488.2995986938
male	Mauritius	left	187.200012207031	187.200012207031	195.0	202.800003051758	214.5	198.900009155273	202.800003051758	183.300003051758	191.100006103516	210.600006103516	206.700012207031	93175.2945098877	98509.3247680664	97601.4047241211	103900.100028992	102632.794967651	99057.8597946167	100911.529884338	95672.0746307373	20371.4559860229	20239.0509796143
male	Mauritius	right	191.100006103516	191.100006103516	183.300003051758	183.300003051758	210.600006103516	195.0	198.900009155273	187.200012207031	187.200012207031	206.700012207031	198.900009155273	94423.6845703125	92418.6944732666	89505.7843322754	98301.2597579956	100892.614883423	98301.2597579956	97658.1497268677	94688.4945831299	20106.6459732056	19652.6859512329
male	Mauritius	left	191.100006103516	187.200012207031	195.0	183.300003051758	191.100006103516	183.300003051758	187.200012207031	187.200012207031	191.100006103516	191.100006103516	195.0	95225.1330413818	93486.1229858398	93849.2129974365	94097.6430053711	96161.5230712891	96409.9530792236	95206.0230407715	96027.7530670166	18727.8005981445	18785.1305999756
male	Mauritius	left	191.100006103516	198.900009155273	191.100006103516	195.0	202.800003051758	206.700012207031	202.800003051758	210.600006103516	202.800003051758	198.900009155273	202.800003051758	96201.6946563721	96655.6546783447	94783.0695877075	101081.764892578	103748.780021667	99360.4998092651	105016.085083008	100552.144866943	19539.1959457397	20012.0709686279
male	Mauritius	left	187.200012207031	198.900009155273	191.100006103516	191.100006103516	191.100006103516	187.200012207031	195.0	187.200012207031	191.100006103516	195.0	191.100006103516	96876.0063171387	95472.0062255859	93862.0861206055	96370.5662841797	96988.3263244629	97980.4863891602	98729.2864379883	95490.7262268066	18476.641204834	18083.5211791992
male	Mauritius	right	191.100006103516	187.200012207031	202.800003051758	187.200012207031	183.300003051758	183.300003051758	187.200012207031	187.200012207031	187.200012207031	179.400009155273	183.300003051758	94517.2861633301	96145.9262695313	94872.9661865234	89949.6058654785	92439.366027832	92869.9260559082	92252.166015625	91203.8459472656	17503.2011413574	17671.6811523438
male	Mauritius	left	175.5	167.699996948242	179.400009155273	175.5	175.5	171.600006103516	179.400009155273	175.5	171.600006103516	175.5	171.600006103516	84913.9255371094	87179.0456848145	88639.2057800293	87834.2457275391	87590.8857116699	84127.6854858398	87141.605682373	89987.0458679199	16735.6810913086	16791.8410949707
male	Mauritius	right	187.200012207031	206.700012207031	198.900009155273	191.100006103516	198.900009155273	187.200012207031	195.0	191.100006103516	179.400009155273	195.0	202.800003051758	99908.6465148926	98092.8063964844	98467.2064208984	98841.6064453125	98111.5263977051	95546.8862304688	99384.4864807129	91185.1259460449	18813.6012268066	19225.4412536621
male	Mauritius	left	175.5	183.300003051758	175.5	171.600006103516	179.400009155273	179.400009155273	183.300003051758	187.200012207031	187.200012207031	179.400009155273	187.200012207031	87609.6057128906	88845.125793457	88714.0857849121	90829.4459228516	92851.2060546875	88938.7257995605	94105.4461364746	92064.966003418	17259.8411254883	18008.6411743164
male	Mauritius	right	195.0	187.200012207031	183.300003051758	198.900009155273	195.0	198.900009155273	195.0	183.300003051758	183.300003051758	195.0	195.0	95472.0	93970.5	96057.0	97870.5	98260.5	98728.5	98806.5	91611.0	19500.0	19500.0
male	Mauritius	left	195.0	195.0	198.900009155273	198.900009155273	214.5	210.600006103516	206.700012207031	198.900009155273	202.800003051758	222.300003051758	214.5	97171.2347984314	98958.7998867035	98456.674861908	106812.035274506	107756.030321121	102172.400045395	99822.4549293518	99400.6699085236	22495.2011108398	22093.5010910034
male	Mauritius	right	183.300003051758	218.400009155273	195.0	195.0	195.0	191.100006103516	195.0	195.0	187.200012207031	198.900009155273	198.900009155273	95179.5	99411.0	94653.0	98787.0	100015.5	96505.5	98163.0	96291.0	19480.5	19558.5
male	Mauritius	left	187.200012207031	175.5	187.200012207031	202.800003051758	191.100006103516	195.0	187.200012207031	198.900009155273	187.200012207031	195.0	187.200012207031	90226.5	90265.5	95004.0	95842.5	93658.5	95784.0	92800.5	97324.5	19402.5	19051.5
male	Mauritius	right	195.0	195.0	187.200012207031	195.0	195.0	198.900009155273	183.300003051758	183.300003051758	179.400009155273	191.100006103516	191.100006103516	98435.6180076599	96269.1678314209	92093.8274917603	96466.1178474426	97903.8529644012	92999.7975654602	94890.5177192688	90931.8223972321	19714.696603775	19360.1865749359
male	Mauritius	left	187.200012207031	187.200012207031	179.400009155273	187.200012207031	187.200012207031	195.0	191.100006103516	187.200012207031	195.0	183.300003051758	202.800003051758	87879.0971488953	92960.4075622559	90715.1773796082	93590.6476135254	98396.2280044556	95107.1627368927	97667.5129451752	95441.9777641296	18769.3365268707	19261.711566925
male	Mauritius	right	183.300003051758	214.5	187.200012207031	187.200012207031	183.300003051758	210.600006103516	198.900009155273	202.800003051758	195.0	175.5	191.100006103516	100505.344963074	99802.36992836	95524.2647171021	91326.4995098114	100003.219938278	94580.2696704865	97834.0398311615	94399.5046615601	18478.2009124756	19241.4309501648
male	Mauritius	left	183.300003051758	183.300003051758	183.300003051758	183.300003051758	183.300003051758	171.600006103516	175.5	183.300003051758	183.300003051758	183.300003051758	175.5	91975.6574821472	93826.9876327515	90597.0073699951	91936.2674789429	90183.4123363495	87426.1121120453	91463.5874404907	91227.2474212646	18592.0815124512	17922.4514579773
male	Mauritius	right	179.400009155273	179.400009155273	167.699996948242	175.5	179.400009155273	175.5	179.400009155273	179.400009155273	179.400009155273	175.5	183.300003051758	88036.6571617126	86992.8220767975	84373.3868637085	89277.4422626495	89395.6122722626	86086.8520030975	90281.8873443604	89218.357257843	17942.1464595795	17981.5364627838
male	Mauritius	left	171.600006103516	175.5	175.5	175.5	171.600006103516	179.400009155273	187.200012207031	179.400009155273	175.5	175.5	167.699996948242	85546.8873748779	86561.27734375	88311.5972900391	88172.3672943115	87993.3572998047	90419.9372253418	91653.1171875	89922.6872406006	17602.6494598389	17443.5294647217
male	Mauritius	right	198.900009155273	198.900009155273	191.100006103516	191.100006103516	198.900009155273	187.200012207031	191.100006103516	187.200012207031	195.0	195.0	187.200012207031	98479.6833343506	97830.7233123779	97871.2833137512	95964.9632492065	94890.1232128143	92578.2031345367	92253.7231235504	93450.2431640625	21070.9207134247	19732.4406681061
male	Mauritius	left	175.5	183.300003051758	175.5	183.300003051758	187.200012207031	183.300003051758	187.200012207031	187.200012207031	191.100006103516	191.100006103516	179.400009155273	90813.8430747986	89880.9630432129	90286.5630569458	92050.923116684	92050.923116684	91077.483083725	93815.2831764221	94362.8431949615	19610.7606639862	19103.7606468201
female	Mauritius	right	226.200012207031	206.700012207031	191.100006103516	191.100006103516	218.400009155273	202.800003051758	210.600006103516	206.700012207031	191.100006103516	214.5	222.300003051758	104968.5	96876.0	96954.0	104110.5	107640.0	106938.0	104500.5	99840.0	21820.5	21937.5
female	Mauritius	left	179.400009155273	179.400009155273	175.5	175.5	183.300003051758	187.200012207031	198.900009155273	187.200012207031	202.800003051758	183.300003051758	187.200012207031	90101.3144493103	88313.7493610382	87048.3942985535	93073.8945960999	93696.5296268463	90442.7594661713	96628.9397716522	93957.63463974	18719.2209243774	19542.7059650421
male	Mauritius	right	179.400009155273	171.600006103516	195.0	175.5	171.600006103516	187.200012207031	171.600006103516	175.5	179.400009155273	167.699996948242	171.600006103516	86363.5516090393	89066.2516593933	88554.3766498566	86916.376619339	89271.001663208	89967.151676178	87940.1266384125	89209.5766620636	17956.575334549	18018.0003356934
male	Mauritius	left	187.200012207031	191.100006103516	179.400009155273	191.100006103516	187.200012207031	187.200012207031	191.100006103516	210.600006103516	202.800003051758	195.0	187.200012207031	93181.7267360687	93550.2767429352	90438.0766849518	97809.0768222809	94266.9017562866	94451.1767597198	100266.076868057	101678.851894379	19942.6503715515	19696.9503669739
male	Mauritius	right	179.400009155273	175.5	179.400009155273	175.5	175.5	171.600006103516	171.600006103516	175.5	183.300003051758	175.5	179.400009155273	88881.589302063	90470.4493789673	85741.6991500854	88408.7142791748	88995.0793075562	86252.4041748047	89108.5693130493	85684.9541473389	16796.5208129883	17080.2458267212
male	Mauritius	left	175.5	167.699996948242	179.400009155273	183.300003051758	183.300003051758	183.300003051758	179.400009155273	179.400009155273	187.200012207031	187.200012207031	183.300003051758	84096.0940704346	86498.2991867065	90886.5793991089	92910.4844970703	92153.8844604492	90129.9793624878	89505.7843322754	92267.3744659424	18139.4858779907	17780.1008605957
male	Mauritius	right	183.300003051758	171.600006103516	198.900009155273	183.300003051758	195.0	191.100006103516	187.200012207031	179.400009155273	171.600006103516	191.100006103516	195.0	90340.9723491669	92468.0325222015	93826.9876327515	94437.5326824188	96485.8128490448	92507.4225254059	91857.4874725342	86342.8870239258	19596.526594162	19576.8315925598
male	Mauritius	left	183.300003051758	195.0	191.100006103516	183.300003051758	187.200012207031	195.0	198.900009155273	198.900009155273	183.300003051758	183.300003051758	191.100006103516	92031.0271759033	96923.9670257568	92568.0571594238	93781.3471221924	95233.3170776367	96367.0470428467	98177.0369873047	94835.5170898438	19034.7294158936	19710.9893951416
male	Mauritius	right	195.0	191.100006103516	202.800003051758	195.0	191.100006103516	187.200012207031	191.100006103516	206.700012207031	195.0	195.0	191.100006103516	100830.016593933	97470.9465408325	96602.2215270996	100366.696586609	97239.2865371704	92567.4764633179	100270.171585083	104613.796653748	18938.2052993774	19189.1703033447
male	Mauritius	right	195.0	195.0	198.900009155273	191.100006103516	206.700012207031	195.0	198.900009155273	191.100006103516	191.100006103516	210.600006103516	198.900009155273	95823.3946380615	98376.9197616577	97033.9546966553	101119.594894409	100079.269844055	98982.1997909546	102557.134963989	96806.9746856689	20257.9659805298	19747.2609558105
male	Mauritius	left	179.400009155273	179.400009155273	195.0	179.400009155273	183.300003051758	183.300003051758	183.300003051758	198.900009155273	187.200012207031	191.100006103516	183.300003051758	90455.0458984375	91016.6459350586	92851.2060546875	92196.0060119629	91915.2059936523	93487.6860961914	94273.9261474609	97437.6063537598	18158.401184082	17858.8811645508
male	Mauritius	right	175.5	187.200012207031	175.5	175.5	171.600006103516	179.400009155273	167.699996948242	175.5	171.600006103516	175.5	175.5	88503.2892837524	91907.9894485474	88711.3542938232	87179.2392196655	90716.3443908691	87254.8992233276	87122.4942169189	87330.5592269897	16701.9458084106	17004.5858230591
male	Mauritius	left	171.600006103516	171.600006103516	175.5	167.699996948242	195.0	191.100006103516	195.0	191.100006103516	206.700012207031	183.300003051758	179.400009155273	88861.5028381348	88383.752822876	89549.4628601074	89224.5928497314	93161.2529754639	93161.2529754639	94957.5930328369	96199.7430725098	18594.0305938721	18766.0205993652
male	Mauritius	right	198.900009155273	202.800003051758	191.100006103516	195.0	202.800003051758	191.100006103516	222.300003051758	198.900009155273	206.700012207031	202.800003051758	195.0	101173.223230362	100424.813169479	95619.2327785492	99617.3181037903	98927.9930477142	103083.638385773	107377.148735046	98514.3980140686	20640.3616790771	19931.3416213989
male	Mauritius	left	183.300003051758	191.100006103516	191.100006103516	195.0	198.900009155273	191.100006103516	195.0	202.800003051758	198.900009155273	195.0	195.0	94263.0	95589.0	96232.5	97987.5	97266.0	95062.5	102453.0	101029.5	19480.5	19753.5
male	Mauritius	right	179.400009155273	179.400009155273	187.200012207031	187.200012207031	191.100006103516	183.300003051758	179.400009155273	183.300003051758	198.900009155273	179.400009155273	195.0	90539.2772216797	88112.6972961426	92369.1571655273	95412.3270721436	92806.7371520996	89922.6872406006	90559.1672210693	95989.1370544434	18875.6094207764	19352.9694061279
male	Mauritius	left	198.900009155273	195.0	191.100006103516	198.900009155273	202.800003051758	195.0	230.100006103516	202.800003051758	198.900009155273	202.800003051758	198.900009155273	97746.2929515839	100582.373182297	97923.5479660034	101803.463281631	101704.988273621	100700.54319191	103812.353445053	99755.1831150055	20561.5816726685	20266.1566486359
male	Mauritius	left	183.300003051758	183.300003051758	183.300003051758	187.200012207031	195.0	191.100006103516	195.0	191.100006103516	187.200012207031	195.0	198.900009155273	91809.898109436	91180.048122406	90161.1731433868	95996.5480232239	97645.2729892731	94644.2230510712	97460.0229930878	92828.7730884552	20525.6995773315	20470.124578476
female	Mauritius	right	175.5	179.400009155273	183.300003051758	171.600006103516	175.5	179.400009155273	179.400009155273	179.400009155273	171.600006103516	171.600006103516	175.5	90050.0231456757	89234.9231624603	86419.1232204437	87715.8731937408	88049.3231868744	86734.0482139587	89549.8481559753	86585.8482170105	18210.0746250153	18636.1496162415
female	Mauritius	left	179.400009155273	183.300003051758	179.400009155273	175.5	202.800003051758	191.100006103516	195.0	198.900009155273	198.900009155273	187.200012207031	195.0	91457.923116684	89568.3731555939	91235.6231212616	92680.573091507	97311.8229961395	94051.4230632782	101424.372911453	98849.3979644775	20192.249584198	20525.6995773315
female	Mauritius	right	187.200012207031	198.900009155273	191.100006103516	187.200012207031	183.300003051758	183.300003051758	179.400009155273	175.5	183.300003051758	183.300003051758	179.400009155273	97824.0931243896	97002.3630981445	93734.5529937744	90715.1728973389	90504.962890625	91441.3529205322	89874.3328704834	90619.6228942871	17963.4005737305	18173.6105804443
female	Mauritius	left	187.200012207031	198.900009155273	187.200012207031	206.700012207031	191.100006103516	191.100006103516	183.300003051758	191.100006103516	202.800003051758	198.900009155273	191.100006103516	96712.3996810913	96447.5896682739	94177.7895584106	99492.9048156738	95596.4146270752	91359.4544219971	95407.2646179199	95917.9696426392	19028.4909210205	18271.8908843994
female	Mauritius	right	187.200012207031	187.200012207031	191.100006103516	195.0	202.800003051758	191.100006103516	202.800003051758	191.100006103516	187.200012207031	198.900009155273	206.700012207031	93369.1231613159	95579.6432361603	95863.5632457733	97627.9233055115	98175.4833240509	99716.763376236	99311.1633625031	92740.4431400299	20827.5607051849	21152.0407161713
female	Mauritius	left	179.400009155273	175.5	171.600006103516	171.600006103516	183.300003051758	183.300003051758	187.200012207031	179.400009155273	191.100006103516	175.5	179.400009155273	87575.6673126221	86541.3873443604	85845.2373657227	89365.7672576904	92408.9371643066	94218.9271087646	92011.1371765137	94576.9470977783	18259.0194396973	18159.569442749
female	Mauritius	right	195.0	191.100006103516	179.400009155273	179.400009155273	179.400009155273	179.400009155273	179.400009155273	191.100006103516	187.200012207031	179.400009155273	175.5	93725.7764816284	92297.2064590454	87760.5313873291	90810.7214355469	89536.5914154053	89497.9814147949	95463.2265090942	93185.2364730835	17683.380279541	17471.0252761841
female	Mauritius	left	179.400009155273	179.400009155273	187.200012207031	179.400009155273	183.300003051758	183.300003051758	183.300003051758	195.0	202.800003051758	187.200012207031	183.300003051758	87841.264251709	91245.9644165039	89127.4843139648	93156.3795089722	94461.5145721436	91586.4344329834	95955.7996444702	99265.9248046875	18101.6558761597	17780.1008605957
female	Mauritius	right	187.200012207031	187.200012207031	183.300003051758	191.100006103516	187.200012207031	195.0	206.700012207031	183.300003051758	191.100006103516	183.300003051758	187.200012207031	92432.3414611816	98513.416557312	91737.3614501953	94806.8564987183	98262.4515533447	94266.3164901733	98416.8915557861	91969.0214538574	18320.4452896118	18610.0202941895
female	Mauritius	left	179.400009155273	175.5	183.300003051758	183.300003051758	195.0	191.100006103516	191.100006103516	187.200012207031	183.300003051758	183.300003051758	187.200012207031	88088.7163925171	88725.7814025879	87528.871383667	93687.1664810181	96660.1365280151	92432.3414611816	93108.0164718628	92181.3764572144	19054.0353012085	18918.9002990723
female	Mauritius	right	187.200012207031	198.900009155273	187.200012207031	187.200012207031	187.200012207031	183.300003051758	187.200012207031	179.400009155273	183.300003051758	191.100006103516	191.100006103516	98923.5	91903.5	92157.0	93522.0	91981.5	90889.5	90324.0	90304.5	19051.5	18778.5
female	Mauritius	left	202.800003051758	202.800003051758	191.100006103516	210.600006103516	218.400009155273	195.0	202.800003051758	206.700012207031	210.600006103516	210.600006103516	210.600006103516	97451.6415405273	99401.4465713501	98474.8065567017	108185.221710205	106486.38168335	100810.711593628	104575.186653137	101486.386604309	22046.3103485107	21544.3803405762
female	Mauritius	right	183.300003051758	183.300003051758	191.100006103516	187.200012207031	191.100006103516	187.200012207031	179.400009155273	191.100006103516	183.300003051758	187.200012207031	191.100006103516	88219.5642700195	95861.2246398926	93648.1695327759	94366.9395675659	98263.4297561646	94801.984588623	92059.3094558716	96353.0146636963	18479.9558944702	18801.5109100342
female	Mauritius	left	179.400009155273	179.400009155273	175.5	183.300003051758	195.0	187.200012207031	187.200012207031	179.400009155273	195.0	195.0	191.100006103516	88862.6743011475	89070.7393112183	88408.7142791748	97658.1497268677	95974.7146453857	92910.4844970703	93137.4645080566	93931.8945465088	19179.8109283447	18706.9359054565
female	Mauritius	right	183.300003051758	183.300003051758	191.100006103516	187.200012207031	191.100006103516	187.200012207031	179.400009155273	191.100006103516	183.300003051758	187.200012207031	191.100006103516	88219.5642700195	95861.2246398926	93648.1695327759	94366.9395675659	98263.4297561646	94801.984588623	92059.3094558716	96353.0146636963	18479.9558944702	18801.5109100342
female	Mauritius	left	179.400009155273	179.400009155273	187.200012207031	191.100006103516	179.400009155273	175.5	183.300003051758	198.900009155273	198.900009155273	187.200012207031	179.400009155273	87422.4057006836	91802.8859863281	94030.5661315918	93132.006072998	87516.0057067871	88433.2857666016	97793.2863769531	97793.2863769531	17596.8011474609	17297.2811279297
female	Mauritius	right	187.200012207031	191.100006103516	179.400009155273	175.5	191.100006103516	179.400009155273	179.400009155273	175.5	175.5	183.300003051758	187.200012207031	93912.9795455933	95274.8596115112	88389.7992782593	92153.8844604492	93459.0195236206	88257.3942718506	90924.4094009399	88560.034286499	18196.2308807373	18063.8258743286
female	Mauritius	left	171.600006103516	179.400009155273	179.400009155273	179.400009155273	183.300003051758	175.5	179.400009155273	183.300003051758	191.100006103516	175.5	187.200012207031	89253.4481620789	90550.198135376	88141.948184967	87641.7731952667	93847.6480674744	88679.1731739044	94051.4230632782	95329.6480369568	18784.3496131897	19580.9245967865
female	Mauritius	right	195.0	183.300003051758	183.300003051758	167.699996948242	179.400009155273	175.5	179.400009155273	187.200012207031	179.400009155273	183.300003051758	179.400009155273	95464.0096206665	91170.3044128418	87387.3042297363	91605.3494338989	89638.1893386841	88011.4992599487	90905.4944000244	91548.6044311523	17685.5258560181	17628.7808532715
female	Mauritius	left	179.400009155273	198.900009155273	187.200012207031	187.200012207031	191.100006103516	187.200012207031	191.100006103516	195.0	187.200012207031	187.200012207031	187.200012207031	93875.1495437622	95728.8196334839	92153.8844604492	97317.6797103882	94177.7895584106	91605.3494338989	96977.2096939087	94650.6645812988	18517.7858963013	18404.2958908081
male	Mauritius	right	179.400009155273	179.400009155273	167.699996948242	167.699996948242	175.5	175.5	183.300003051758	163.800003051758	171.600006103516	171.600006103516	175.5	88673.5242919922	86952.2592086792	84058.2640686035	86441.55418396	88824.8442993164	90754.1743927002	85893.0191574097	83112.5140228271	16777.6058120728	16985.6708221436
male	Mauritius	left	175.5	171.600006103516	167.699996948242	163.800003051758	191.100006103516	179.400009155273	179.400009155273	179.400009155273	175.5	179.400009155273	183.300003051758	86800.939201355	86346.9791793823	84493.3090896606	87708.8592453003	89486.8693313599	86630.7041931152	88938.3343048096	90016.4893569946	18101.6558761597	17969.250869751
